# Supplementary material for: Phylogenomics of the Maverick Virus-Like Mobile Genetic Elements of Vertebrates
Source: Mol Biol Evol. 2021 Jan 22;38(5):1731–43. doi: 10.1093/molbev/msaa291 (PMC8097293; doi:10.1093/molbev/msaa291)
Supplement: msaa291_Supplementary_Data [file msaa291_supplementary_data.zip]

Archive with 3 entries (3 files):
- Supplementary_excel1.xlsx
- Supplementary_excel2.xlsx
- Supplementary_excel3.xlsx
