# Supplementary material for: Phylogenomics of the Maverick Virus-Like Mobile Genetic Elements of Vertebrates
Source: Mol Biol Evol. 2021 Jan 22;38(5):1731–43. doi: 10.1093/molbev/msaa291 (PMC8097293; doi:10.1093/molbev/msaa291)
Supplement: msaa291_Supplementary_Data [file msaa291_supplementary_data.zip › Supplementary_excel1.xlsx]

## Sheet: Sheet1
Higher taxon	Species	TIRs	State	Length	5'-TSD	5'-motif	3'-motif	3'-TSD	Accession/Seq. identifier	Start	End	INT	mCP	PW	MCP	PRO	PZ	ATP	pPOLB
Actinopterygii	Acanthochaenus_luetkenii	0	fossil	804	NA	NA	NA	NA	OMOT01080225.1	2537	3340	0	0	0	0	0	0	1	0
Actinopterygii	Acanthochromis_polyacanthus	1	fossil	16890	CTGGTG	AGAGAG	CTCTCT	CTCGTG	NW_019030253.1	197107	213996	1	1	1	0	1	0	1	1
Actinopterygii	Acanthochromis_polyacanthus	0	fossil	60286	NA	NA	NA	NA	NW_019031459.1	5101	65386	1	1	1	1	1	1	1	1
Actinopterygii	Acanthochromis_polyacanthus	0	fossil	14947	NA	NA	NA	NA	NW_019033459.1	6529	21475	1	1	0	0	0	0	1	0
Actinopterygii	Acanthochromis_polyacanthus	0	fossil	3221	NA	NA	NA	NA	NW_019030446.1	151977	155197	1	1	0	0	0	0	0	0
Actinopterygii	Acanthochromis_polyacanthus	0	fossil	9243	NA	NA	NA	NA	NW_019038243.1	7	9249	0	0	0	1	0	0	0	0
Actinopterygii	Ageneiosus_marmoratus	1	fossil	19889	CACAAT	AGTAGT	ACTACT	CATAAT	QQRV01001234.1	30964	50852	1	0	0	1	0	1	0	1
Actinopterygii	Ageneiosus_marmoratus	1	fossil	14745	ACTCTC	AGTAGT	ACTACT	TGCAGG	QQRV01000043.1	1288662	1303406	1	1	1	1	1	1	1	1
Actinopterygii	Ageneiosus_marmoratus	1	fossil	23050	CTCCCG	AGTAGT	ACTACT	CGCCCA	QQRV01001366.1	27812	50861	1	1	1	1	1	0	0	1
Actinopterygii	Ageneiosus_marmoratus	1	fossil	13951	CAGGTA	AGTAGT	AGTACT	CAGGTA	QQRV01000185.1	10137	24087	1	1	1	1	1	1	1	1
Actinopterygii	Ageneiosus_marmoratus	1	fossil	19964	AATATA	AGTAGT	ACTGCT	AATACA	QQRV01000783.1	13014	32977	1	0	0	1	0	1	0	0
Actinopterygii	Ageneiosus_marmoratus	1	fossil	11664	TTAACT	AGTTGT	ACTTCT	TTAACT	QQRV01000849.1	86437	98100	1	1	0	0	0	0	1	1
Actinopterygii	Ageneiosus_marmoratus	1	fossil	13604	CTTGTA	AGTAGT	ACTACT	CATGTA	QQRV01000564.1	323996	337599	1	0	0	1	1	1	1	1
Actinopterygii	Ageneiosus_marmoratus	1	fossil	16557	TCTCTC	AGTAGT	ACTACT	TCTCTC	QQRV01000010.1	1351820	1368376	1	1	1	1	1	0	0	1
Actinopterygii	Ageneiosus_marmoratus	0	fossil	13750	NA	NA	NA	NA	QQRV01000255.1	152704	166453	0	1	1	1	1	1	1	1
Actinopterygii	Ageneiosus_marmoratus	0	fossil	30612	NA	NA	NA	NA	QQRV01000165.1	124902	155513	1	1	0	1	0	1	1	1
Actinopterygii	Ageneiosus_marmoratus	0	fossil	25787	NA	NA	NA	NA	QQRV01000142.1	656620	682406	0	0	1	1	1	1	1	1
Actinopterygii	Ageneiosus_marmoratus	0	fossil	11939	NA	NA	NA	NA	QQRV01000185.1	809605	821543	1	0	0	1	1	1	1	1
Actinopterygii	Ageneiosus_marmoratus	0	fossil	16365	NA	NA	NA	NA	QQRV01000232.1	11	16375	1	0	0	1	1	0	1	0
Actinopterygii	Ageneiosus_marmoratus	0	fossil	10863	NA	NA	NA	NA	QQRV01000216.1	73021	83883	1	1	1	1	0	0	1	1
Actinopterygii	Ageneiosus_marmoratus	0	fossil	189513	NA	NA	NA	NA	QQRV01000003.1	196831	386343	0	0	0	0	0	0	0	0
Actinopterygii	Ageneiosus_marmoratus	0	fossil	47387	NA	NA	NA	NA	QQRV01005141.1	3	47389	1	1	1	1	1	1	1	1
Actinopterygii	Ageneiosus_marmoratus	0	fossil	6726	NA	NA	NA	NA	QQRV01000014.1	868302	875027	0	1	1	1	0	0	1	1
Actinopterygii	Ageneiosus_marmoratus	0	fossil	34865	NA	NA	NA	NA	QQRV01000098.1	845354	880218	1	1	1	1	1	1	1	1
Actinopterygii	Ageneiosus_marmoratus	0	fossil	21899	NA	NA	NA	NA	QQRV01000039.1	859584	881482	0	0	1	1	0	0	1	1
Actinopterygii	Ageneiosus_marmoratus	0	fossil	36284	NA	NA	NA	NA	QQRV01003531.1	19057	55340	0	1	1	1	0	0	1	1
Actinopterygii	Ageneiosus_marmoratus	0	fossil	10808	NA	NA	NA	NA	QQRV01000046.1	285552	296359	1	1	1	1	1	0	0	1
Actinopterygii	Ageneiosus_marmoratus	0	fossil	35027	NA	NA	NA	NA	QQRV01000039.1	1419254	1454280	1	1	1	0	0	0	0	1
Actinopterygii	Ageneiosus_marmoratus	0	fossil	25186	NA	NA	NA	NA	QQRV01003999.1	23393	48578	1	0	0	0	0	1	0	0
Actinopterygii	Ageneiosus_marmoratus	0	fossil	4272	NA	NA	NA	NA	QQRV01000014.1	331639	335910	1	0	0	0	0	0	0	1
Actinopterygii	Ageneiosus_marmoratus	0	fossil	724	NA	NA	NA	NA	QQRV01000109.1	1100116	1100839	1	0	0	0	0	0	0	0
Actinopterygii	Ageneiosus_marmoratus	0	fossil	547	NA	NA	NA	NA	QQRV01000018.1	1730388	1730934	1	0	0	0	0	0	0	0
Actinopterygii	Ageneiosus_marmoratus	0	fossil	547	NA	NA	NA	NA	QQRV01000023.1	1646448	1646994	1	0	0	0	0	0	0	0
Actinopterygii	Ageneiosus_marmoratus	0	fossil	5799	NA	NA	NA	NA	QQRV01002238.1	50846	56644	1	0	1	0	0	0	0	1
Actinopterygii	Ageneiosus_marmoratus	0	fossil	7750	NA	NA	NA	NA	QQRV01001129.1	117444	125193	1	0	0	0	0	0	0	1
Actinopterygii	Ageneiosus_marmoratus	0	fossil	17544	NA	NA	NA	NA	QQRV01000396.1	345796	363339	0	1	1	1	0	0	0	1
Actinopterygii	Ageneiosus_marmoratus	0	fossil	10202	NA	NA	NA	NA	QQRV01001011.1	187150	197351	0	0	1	0	0	0	0	0
Actinopterygii	Amphilophus_citrinellus	0	fossil	12411	NA	NA	NA	NA	CCOE01000780.1	35411	47821	1	1	1	1	1	1	1	1
Actinopterygii	Amphilophus_citrinellus	0	fossil	33089	NA	NA	NA	NA	CCOE01001784.1	29589	62677	1	1	1	0	1	1	1	1
Actinopterygii	Amphilophus_citrinellus	0	fossil	30800	NA	NA	NA	NA	CCOE01001476.1	34270	65069	1	1	1	1	1	1	1	1
Actinopterygii	Amphilophus_citrinellus	0	fossil	32380	NA	NA	NA	NA	CCOE01000968.1	31406	63785	1	1	1	1	0	1	1	1
Actinopterygii	Amphilophus_citrinellus	0	fossil	10191	NA	NA	NA	NA	CCOE01001925.1	17572	27762	1	1	1	1	0	1	1	1
Actinopterygii	Amphilophus_citrinellus	0	fossil	34411	NA	NA	NA	NA	CCOE01001540.1	4631	39041	1	1	0	1	0	0	1	1
Actinopterygii	Amphilophus_citrinellus	0	fossil	31274	NA	NA	NA	NA	CCOE01001344.1	51551	82824	1	1	1	1	0	0	1	1
Actinopterygii	Amphilophus_citrinellus	0	fossil	7625	NA	NA	NA	NA	CCOE01001224.1	709489	717113	1	0	0	1	0	1	1	1
Actinopterygii	Amphilophus_citrinellus	0	fossil	11565	NA	NA	NA	NA	CCOE01006637.1	123438	135002	0	1	1	1	1	1	1	1
Actinopterygii	Amphilophus_citrinellus	0	fossil	17973	NA	NA	NA	NA	CCOE01001236.1	7989	25961	1	1	1	0	1	1	0	0
Actinopterygii	Amphilophus_citrinellus	0	fossil	17160	NA	NA	NA	NA	CCOE01002175.1	1059	18218	1	1	1	1	0	1	0	1
Actinopterygii	Amphilophus_citrinellus	0	fossil	43211	NA	NA	NA	NA	CCOE01000084.1	883705	926915	1	0	0	1	1	1	0	1
Actinopterygii	Amphilophus_citrinellus	0	fossil	19303	NA	NA	NA	NA	CCOE01001794.1	69694	88996	1	1	1	1	0	0	0	1
Actinopterygii	Amphiprion_ocellaris	1	fossil	36760	CTCAGA	AGAAAG	CTCTCT	CACAGA	NW_019376179.1	984470	1021229	1	1	1	0	1	1	1	1
Actinopterygii	Amphiprion_ocellaris	1	fossil	17575	TCTGAC	AGAGAG	CTCTCT	TCTGAC	NW_019371775.1	425735	443309	1	1	1	1	1	1	1	1
Actinopterygii	Amphiprion_ocellaris	1	fossil	17476	ACTGTC	AGAGAG	CTCTCT	ACTGTC	NW_019371777.1	746495	763970	1	1	1	1	1	1	1	1
Actinopterygii	Amphiprion_ocellaris	1	fossil	9849	CAGGTT	AGAGAG	CTCTCT	CAGGTT	NW_019369886.1	270885	280733	1	1	0	0	0	0	0	1
Actinopterygii	Amphiprion_ocellaris	0	fossil	35380	NA	NA	NA	NA	NW_019370885.1	142526	177905	1	1	1	1	1	1	0	0
Actinopterygii	Amphiprion_percula	1	fossil	18461	GACAGT	AGAGAG	CTCTCT	GACAGT	PYAM01000021.1	12048207	12066667	1	1	1	1	1	1	1	1
Actinopterygii	Amphiprion_percula	1	fossil	13949	CAGGTT	AGAGAG	CTCTCT	CAGGTT	PYAM01000015.1	8191636	8205584	1	0	0	0	0	0	0	0
Actinopterygii	Amphiprion_percula	0	fossil	41570	NA	NA	NA	NA	PYAM01000019.1	14910867	14952436	1	1	1	0	1	1	1	1
Actinopterygii	Amphiprion_percula	0	fossil	55618	NA	NA	NA	NA	PYAM01000003.1	37578895	37634512	1	1	1	1	1	1	1	1
Actinopterygii	Amphiprion_percula	0	fossil	30369	NA	NA	NA	NA	PYAM01000006.1	225376	255744	1	1	1	1	1	1	0	0
Actinopterygii	Anabas_testudineus	1	fossil	16439	TTAATG	ACAGAG	TTCTCT	AATGAC	NW_020535987.1	48930	65368	1	1	1	1	1	1	1	1
Actinopterygii	Anabas_testudineus	1	fossil	13291	ATGTCC	ATAGAG	CTCTGT	CCATAT	NW_020536005.1	5920430	5933720	1	1	1	1	1	1	1	1
Actinopterygii	Anabas_testudineus	1	fossil	22757	CTTGCC	AGAGAA	TTCTCT	TACAGG	NW_020536002.1	10754884	10777640	1	0	1	1	1	1	1	1
Actinopterygii	Anabas_testudineus	1	intact	14340	TCTGTT	AGAGAT	ATCTCT	TCTGTT	NW_020535984.1	16773227	16787566	1	1	1	1	1	1	1	1
Actinopterygii	Anabas_testudineus	1	fossil	14307	TGTGTA	AGAGAT	ATCTCT	TGTGTA	NW_020535991.1	32675348	32689654	1	1	1	1	1	1	1	1
Actinopterygii	Anabas_testudineus	1	intact	14332	AACCTG	AGAGAG	ATCTCT	GCTGTT	NW_020536004.1	33434301	33448632	1	1	1	1	1	1	1	1
Actinopterygii	Anabas_testudineus	1	fossil	10761	TCCATC	AGAGAT	ATCTCT	TCCATC	NW_020535986.1	2739898	2750658	1	0	0	1	1	0	1	1
Actinopterygii	Anabas_testudineus	1	fossil	13534	CGGGTG	AGAGAT	CTCTCT	CCCCTC	NW_020536002.1	4190086	4203619	1	1	1	1	1	1	1	1
Actinopterygii	Anabas_testudineus	1	fossil	13963	TGTCAC	AGAGAT	ATCTCT	TGTCAC	NW_020536005.1	22395727	22409689	1	1	1	1	1	1	1	1
Actinopterygii	Anabas_testudineus	1	fossil	14337	TTTGAT	AGAGAT	ATCTCT	TTTGAT	NW_020535985.1	44512664	44527000	1	1	1	1	1	1	1	1
Actinopterygii	Anabas_testudineus	1	fossil	32244	TCTGTA	AGAGAA	TTCTCT	TCTGTA	NW_020535998.1	775454	807697	1	1	1	1	1	1	1	1
Actinopterygii	Anabas_testudineus	1	intact	14317	CTGGGG	AGAGAT	ATCTCT	CTGGGG	NW_020535996.1	29152903	29167219	1	1	1	1	1	1	1	1
Actinopterygii	Anabas_testudineus	1	fossil	12867	GATGTA	AGAGAA	TTCTCT	GATGTA	NW_020535989.1	4339726	4352592	1	0	1	1	1	1	1	1
Actinopterygii	Anabas_testudineus	1	fossil	13631	TACAGG	AGAGAG	CTCTCT	TACAGG	NW_020536017.1	23611361	23624991	1	0	1	1	1	1	1	1
Actinopterygii	Anabas_testudineus	1	intact	14351	AATAGC	AGAGAG	CTCTCT	AATAGC	NW_020535996.1	3512824	3527174	1	1	1	1	1	1	1	1
Actinopterygii	Anabas_testudineus	1	fossil	14203	TCTGTG	AGAGAG	CTCTCT	TCTGTG	NW_020536033.1	48617	62819	1	1	1	1	1	1	1	1
Actinopterygii	Anabas_testudineus	0	fossil	26372	NA	NA	NA	NA	NW_020535986.1	4769316	4795687	1	1	1	1	1	1	1	1
Actinopterygii	Anabas_testudineus	0	fossil	29982	NA	NA	NA	NA	NW_020536016.1	18837572	18867553	1	1	1	1	1	1	1	1
Actinopterygii	Anabas_testudineus	0	fossil	36541	NA	NA	NA	NA	NW_020536002.1	5881064	5917604	0	1	1	1	1	1	1	1
Actinopterygii	Anabas_testudineus	0	fossil	14011	NA	NA	NA	NA	NW_020536002.1	108764	122774	0	0	0	0	0	1	1	1
Actinopterygii	Anabas_testudineus	0	fossil	18817	NA	NA	NA	NA	NW_020536036.1	6735	25551	1	1	1	1	1	1	1	1
Actinopterygii	Anabas_testudineus	0	fossil	20991	NA	NA	NA	NA	NW_020535995.1	19461608	19482598	1	1	1	1	1	1	1	1
Actinopterygii	Anabas_testudineus	0	fossil	29632	NA	NA	NA	NA	NW_020536002.1	285332	314963	1	1	1	1	0	1	1	1
Actinopterygii	Anabas_testudineus	0	fossil	27732	NA	NA	NA	NA	NW_020536022.1	916	28647	1	1	1	1	1	1	1	1
Actinopterygii	Anabas_testudineus	0	fossil	31857	NA	NA	NA	NA	NW_020535998.1	679814	711670	1	0	1	1	0	0	1	1
Actinopterygii	Anabas_testudineus	0	fossil	26674	NA	NA	NA	NA	NW_020536007.1	962979	989652	1	0	0	0	0	1	1	0
Actinopterygii	Anabas_testudineus	0	fossil	23527	NA	NA	NA	NA	NW_020536005.1	13297548	13321074	1	1	1	1	0	0	0	0
Actinopterygii	Anabas_testudineus	0	fossil	3825	NA	NA	NA	NA	NW_020535988.1	17944276	17948100	1	1	0	1	0	1	0	0
Actinopterygii	Anabas_testudineus	0	fossil	16792	NA	NA	NA	NA	NW_020536007.1	24433998	24450789	1	0	0	0	0	0	0	0
Actinopterygii	Anabas_testudineus	0	fossil	41786	NA	NA	NA	NA	NW_020535993.1	2633485	2675270	0	1	1	1	1	1	0	1
Actinopterygii	Anabas_testudineus	0	fossil	5447	NA	NA	NA	NA	NW_020535989.1	16708742	16714188	0	1	0	0	0	0	0	1
Actinopterygii	Anabas_testudineus	0	fossil	18128	NA	NA	NA	NA	NW_020535996.1	13191707	13209834	0	0	0	0	0	0	0	1
Actinopterygii	Anguilla_japonica	1	fossil	13053	TCGACA	GTAGAA	CTCTCT	AACACA	BDQN01000237.1	150989	164041	0	1	1	1	1	0	0	1
Actinopterygii	Anguilla_japonica	1	fossil	13508	GTTTAC	CCTAGT	ACTACT	AGTATA	BEWY01000016.1	13684169	13697676	1	1	1	1	1	1	1	1
Actinopterygii	Anguilla_japonica	1	fossil	12249	TTCATG	AGAAGA	TCTTCT	TTCATG	BDQN01000794.1	174872	187120	1	1	1	1	1	1	1	1
Actinopterygii	Anguilla_japonica	1	fossil	13379	TATGAA	AGAAGA	TCTTCT	CTTATG	BDQN01000627.1	90646	104024	1	1	1	1	1	1	1	0
Actinopterygii	Anguilla_japonica	1	fossil	13527	GTTTAC	CCTAGT	ACTACT	AGTATA	BDQN01000571.1	107170	120696	1	1	1	1	1	1	1	1
Actinopterygii	Anguilla_japonica	1	fossil	23906	TGTGTC	AGTAGT	ACTACT	TGTGTC	BDQN01000106.1	373756	397661	1	1	0	1	0	1	0	1
Actinopterygii	Anguilla_japonica	1	fossil	21199	GACACA	AGTAGT	ACTACT	GACACA	BEWY01083160.1	29646	50844	1	1	0	1	0	1	0	1
Actinopterygii	Anguilla_japonica	1	fossil	41034	AACCTA	AGTAGT	ACTACT	AACCTA	BEWY01000019.1	42470083	42511116	1	1	1	1	0	1	0	1
Actinopterygii	Anguilla_japonica	1	fossil	21013	TACGAC	AGTAGT	ACTACT	TACGAC	BDQN01000440.1	232515	253527	1	1	1	1	0	0	0	1
Actinopterygii	Anguilla_japonica	1	fossil	14486	TACGAC	AGTAGT	ACTACT	TACGAC	BEWY01000139.1	393024	407509	1	1	1	1	1	0	0	1
Actinopterygii	Anguilla_japonica	0	fossil	29862	NA	NA	NA	NA	BDQN01001583.1	43583	73444	1	1	1	1	1	1	1	1
Actinopterygii	Anguilla_japonica	0	fossil	25332	NA	NA	NA	NA	BDQN01001194.1	118506	143837	1	1	1	1	1	1	1	0
Actinopterygii	Anguilla_japonica	0	fossil	45041	NA	NA	NA	NA	BDQN01000917.1	131027	176067	0	1	1	1	1	1	1	1
Actinopterygii	Anguilla_japonica	0	fossil	28758	NA	NA	NA	NA	BEWY01000019.1	28506707	28535464	1	1	0	1	1	1	1	1
Actinopterygii	Anguilla_japonica	0	fossil	14920	NA	NA	NA	NA	BDQN01000727.1	257673	272592	1	1	1	1	1	1	1	1
Actinopterygii	Anguilla_japonica	0	fossil	16069	NA	NA	NA	NA	BDQN01000194.1	697821	713889	1	1	1	1	1	1	1	1
Actinopterygii	Anguilla_japonica	0	fossil	29209	NA	NA	NA	NA	BDQN01000893.1	239968	269176	1	1	1	1	1	1	1	1
Actinopterygii	Anguilla_japonica	0	fossil	31417	NA	NA	NA	NA	BDQN01000529.1	521054	552470	0	1	1	1	1	1	1	1
Actinopterygii	Anguilla_japonica	0	fossil	26283	NA	NA	NA	NA	BDQN01001275.1	92646	118928	1	1	1	0	0	0	1	1
Actinopterygii	Anguilla_japonica	0	fossil	29153	NA	NA	NA	NA	BDQN01000027.1	89742	118894	1	1	1	1	1	1	1	1
Actinopterygii	Anguilla_japonica	0	fossil	25317	NA	NA	NA	NA	BEWY01083215.1	259383	284699	1	1	1	0	0	1	1	0
Actinopterygii	Anguilla_japonica	0	fossil	14160	NA	NA	NA	NA	BDQN01000384.1	163214	177373	1	0	0	1	1	1	1	1
Actinopterygii	Anguilla_japonica	0	fossil	28360	NA	NA	NA	NA	BEWY01000975.1	302199	330558	1	1	1	1	1	0	1	1
Actinopterygii	Anguilla_japonica	0	fossil	33052	NA	NA	NA	NA	BDQN01000197.1	522647	555698	1	1	1	1	1	1	1	1
Actinopterygii	Anguilla_japonica	0	fossil	24241	NA	NA	NA	NA	BDQN01000175.1	779145	803385	1	1	1	1	1	1	1	1
Actinopterygii	Anguilla_japonica	0	fossil	11246	NA	NA	NA	NA	BEWY01083092.1	82031	93276	1	1	1	1	1	1	1	1
Actinopterygii	Anguilla_japonica	0	fossil	25587	NA	NA	NA	NA	BEWY01001797.1	42808	68394	1	1	0	1	1	0	1	1
Actinopterygii	Anguilla_japonica	0	fossil	30023	NA	NA	NA	NA	BDQN01000473.1	47135	77157	1	0	0	1	1	0	1	1
Actinopterygii	Anguilla_japonica	0	fossil	25779	NA	NA	NA	NA	BDQN01000363.1	271126	296904	1	0	0	1	1	1	1	0
Actinopterygii	Anguilla_japonica	0	fossil	32101	NA	NA	NA	NA	BDQN01000732.1	183117	215217	1	1	1	1	1	1	1	1
Actinopterygii	Anguilla_japonica	0	fossil	25803	NA	NA	NA	NA	BEWY01000361.1	7092	32894	1	1	1	1	1	1	1	1
Actinopterygii	Anguilla_japonica	0	fossil	39688	NA	NA	NA	NA	BDQN01000786.1	178579	218266	1	1	1	1	1	1	1	1
Actinopterygii	Anguilla_japonica	0	fossil	25640	NA	NA	NA	NA	BEWY01083161.1	44850	70489	0	1	1	1	0	0	1	1
Actinopterygii	Anguilla_japonica	0	fossil	29537	NA	NA	NA	NA	BEWY01000005.1	31660883	31690419	1	1	1	1	0	1	0	1
Actinopterygii	Anguilla_japonica	0	fossil	18217	NA	NA	NA	NA	BEWY01000019.1	28070691	28088907	1	1	1	0	0	0	0	1
Actinopterygii	Anguilla_japonica	0	fossil	25216	NA	NA	NA	NA	BDQN01000054.1	1774	26989	1	1	1	1	1	1	0	0
Actinopterygii	Anguilla_japonica	0	fossil	22153	NA	NA	NA	NA	BEWY01000019.1	21366112	21388264	1	0	0	1	0	1	0	0
Actinopterygii	Anguilla_japonica	0	fossil	2903	NA	NA	NA	NA	BEWY01000002.1	2352875	2355777	1	0	1	1	0	0	0	0
Actinopterygii	Anguilla_japonica	0	fossil	25269	NA	NA	NA	NA	BDQN01000392.1	123856	149124	1	1	1	1	1	0	0	0
Actinopterygii	Anguilla_japonica	0	fossil	25038	NA	NA	NA	NA	BEWY01083105.1	583865	608902	1	1	1	1	0	0	0	0
Actinopterygii	Anguilla_japonica	0	fossil	27323	NA	NA	NA	NA	BDQN01000858.1	52728	80050	1	1	0	1	1	1	0	1
Actinopterygii	Anguilla_japonica	0	fossil	27327	NA	NA	NA	NA	BEWY01001927.1	289615	316941	1	0	0	1	1	1	0	1
Actinopterygii	Anguilla_japonica	0	fossil	25624	NA	NA	NA	NA	BEWY01000005.1	16224108	16249731	1	0	1	0	0	0	0	1
Actinopterygii	Anguilla_japonica	0	fossil	8792	NA	NA	NA	NA	BEWY01083280.1	101485	110276	1	0	0	1	1	1	0	0
Actinopterygii	Anguilla_japonica	0	fossil	29410	NA	NA	NA	NA	BEWY01083273.1	2751	32160	1	0	0	0	0	0	0	1
Actinopterygii	Anguilla_japonica	0	fossil	8612	NA	NA	NA	NA	BDQN01000836.1	188252	196863	1	0	0	0	0	0	0	1
Actinopterygii	Anguilla_japonica	0	fossil	6234	NA	NA	NA	NA	BEWY01000266.1	306088	312321	1	0	0	1	1	0	0	0
Actinopterygii	Anguilla_japonica	0	fossil	6234	NA	NA	NA	NA	BDQN01000446.1	84338	90571	1	0	0	1	1	0	0	0
Actinopterygii	Anguilla_japonica	0	fossil	19720	NA	NA	NA	NA	BDQN01000212.1	783670	803389	0	1	1	1	0	0	0	1
Actinopterygii	Anguilla_japonica	0	fossil	2629	NA	NA	NA	NA	BEWY01000010.1	2356114	2358742	0	0	0	0	0	0	0	1
Actinopterygii	Anguilla_rostrata	1	fossil	9698	ATTACC	AAAGAG	CTCTCC	TAATTA	LTYT01001225.1	128656	138353	0	0	0	0	0	0	0	1
Actinopterygii	Anguilla_rostrata	1	fossil	12590	TATACT	AGTAGT	ACTAGG	GTAAAT	LTYT01000834.1	148774	161363	1	1	1	1	1	1	1	1
Actinopterygii	Anguilla_rostrata	0	fossil	18492	NA	NA	NA	NA	LTYT01004378.1	60558	79049	0	1	1	1	1	0	1	0
Actinopterygii	Anguilla_rostrata	0	fossil	23416	NA	NA	NA	NA	LTYT01005546.1	38972	62387	1	1	1	1	1	1	1	0
Actinopterygii	Anguilla_rostrata	0	fossil	24197	NA	NA	NA	NA	LTYT01002211.1	40376	64572	1	1	1	1	1	1	1	1
Actinopterygii	Anguilla_rostrata	0	fossil	34321	NA	NA	NA	NA	LTYT01001570.1	185133	219453	1	0	0	1	1	1	1	1
Actinopterygii	Anguilla_rostrata	0	fossil	22006	NA	NA	NA	NA	LTYT01002048.1	141926	163931	1	0	0	1	0	1	1	1
Actinopterygii	Anguilla_rostrata	0	fossil	41362	NA	NA	NA	NA	LTYT01001008.1	272441	313802	1	1	1	1	1	1	1	1
Actinopterygii	Anguilla_rostrata	0	fossil	37740	NA	NA	NA	NA	LTYT01001854.1	4576	42315	1	1	1	1	1	1	1	1
Actinopterygii	Anguilla_rostrata	0	fossil	31592	NA	NA	NA	NA	LTYT01003259.1	31079	62670	1	0	1	0	1	1	0	1
Actinopterygii	Anguilla_rostrata	0	fossil	27184	NA	NA	NA	NA	LTYT01008294.1	3034	30217	1	0	1	0	0	0	0	1
Actinopterygii	Anguilla_rostrata	0	fossil	24515	NA	NA	NA	NA	LTYT01001008.1	336926	361440	1	1	0	1	0	0	0	1
Actinopterygii	Anguilla_rostrata	0	fossil	29416	NA	NA	NA	NA	LTYT01000243.1	3304	32719	1	1	0	1	1	1	0	1
Actinopterygii	Anguilla_rostrata	0	fossil	8070	NA	NA	NA	NA	LTYT01000305.1	91232	99301	1	0	0	1	1	0	0	0
Actinopterygii	Anguilla_rostrata	0	fossil	20292	NA	NA	NA	NA	LTYT01006950.1	28167	48458	1	1	1	1	0	0	0	1
Actinopterygii	Anguilla_rostrata	0	fossil	35163	NA	NA	NA	NA	LTYT01007196.1	12533	47695	0	0	1	1	1	1	0	1
Actinopterygii	Antennarius_striatus	0	fossil	5008	NA	NA	NA	NA	OMNX01061906.1	1185	6192	1	0	1	1	1	0	0	0
Actinopterygii	Astatotilapia_calliptera	1	intact	15543	CATGTT	AGTAGT	ACTACT	GGTAGG	NC_039318.1	4909328	4924870	1	1	1	1	1	1	1	1
Actinopterygii	Astatotilapia_calliptera	1	fossil	10885	AGGTTG	GACAGG	CCTGTC	CAACCT	NC_039305.1	25318943	25329827	1	1	1	1	0	0	0	0
Actinopterygii	Astatotilapia_calliptera	1	intact	15790	ATTGTC	AGTAGT	ACTACT	ATTGTC	NC_039308.1	54104353	54120142	1	1	1	1	1	1	1	1
Actinopterygii	Astatotilapia_calliptera	1	intact	15863	ATCAAG	AGAGAG	CTCTCT	ATCAAG	NC_039309.1	20529212	20545074	1	1	1	1	1	1	1	1
Actinopterygii	Astatotilapia_calliptera	1	intact	15865	GCAGTA	AGTAGT	ACTACT	GCAGTA	NC_039302.1	14531383	14547247	1	1	1	1	1	1	1	1
Actinopterygii	Astatotilapia_calliptera	1	intact	15794	ATCATA	AGTAGT	ACTACT	ATCATA	NC_039309.1	5197552	5213345	1	1	1	1	1	1	1	1
Actinopterygii	Astatotilapia_calliptera	1	fossil	14239	ACCATG	AGAGAG	CTCTCT	ACCATG	NC_039308.1	67076981	67091219	0	0	1	1	1	1	1	1
Actinopterygii	Astatotilapia_calliptera	1	intact	15818	CACGTG	AGTAGT	ACTACT	CACGTG	NC_039318.1	13600168	13615985	1	1	1	1	1	1	1	1
Actinopterygii	Astatotilapia_calliptera	1	intact	16683	TTAGTG	AGAGAG	CTCTCT	TTAGTG	NC_039307.1	5669536	5686218	1	1	1	1	1	1	1	1
Actinopterygii	Astatotilapia_calliptera	1	intact	16910	GTTGTA	AGAGAG	CTCTCT	GTTGTA	NC_039306.1	12448581	12465490	1	1	1	1	1	1	1	1
Actinopterygii	Astatotilapia_calliptera	1	intact	17014	ATTGCT	AGAGAG	CTCTCT	ATTGCT	NW_020535652.1	354486	371499	1	1	1	1	1	1	1	1
Actinopterygii	Astatotilapia_calliptera	1	fossil	18181	GAGAAC	AGAGAG	CTCTCT	GAGAAC	NW_020535674.1	352017	370197	1	1	1	1	1	1	1	1
Actinopterygii	Astatotilapia_calliptera	1	intact	16391	CACACA	AGAGAG	CTCTCT	CACACA	NW_020535841.1	15941	32331	1	1	1	1	1	1	1	1
Actinopterygii	Astatotilapia_calliptera	1	intact	16961	GTCCTT	AGAGAG	CTCTCT	GTCCTT	NW_020535784.1	84960	101920	1	1	1	1	1	1	1	1
Actinopterygii	Astatotilapia_calliptera	1	fossil	16767	TGTGGC	AGAGAG	CTCTCT	TGTGGC	NC_039319.1	33537843	33554609	1	1	1	1	1	1	1	1
Actinopterygii	Astatotilapia_calliptera	1	fossil	16489	CGCATG	AGAGAG	CTCTCT	CGCATG	NC_039322.1	6786720	6803208	0	0	0	0	0	0	0	1
Actinopterygii	Astatotilapia_calliptera	1	fossil	10191	CCCTGT	AGAGAG	CTCTCT	CCCTGT	NC_039310.1	11811583	11821773	1	1	1	1	0	0	0	1
Actinopterygii	Astatotilapia_calliptera	1	fossil	13697	TGTGTG	AGAGAG	CTCTCT	TGTGTG	NC_039322.1	27681521	27695217	0	0	0	0	0	1	1	1
Actinopterygii	Astatotilapia_calliptera	1	fossil	15078	GTCGTA	AGTAGT	ACTACT	GTCGTA	NC_039322.1	2830857	2845934	0	0	0	0	0	0	1	1
Actinopterygii	Astatotilapia_calliptera	0	fossil	17068	NA	NA	NA	NA	NC_039312.1	3685270	3702337	1	1	1	0	1	1	1	1
Actinopterygii	Astatotilapia_calliptera	0	fossil	56201	NA	NA	NA	NA	NC_039308.1	1264426	1320626	0	1	1	1	0	1	1	1
Actinopterygii	Astatotilapia_calliptera	0	fossil	31945	NA	NA	NA	NA	NC_039304.1	6575799	6607743	1	1	1	0	0	0	1	1
Actinopterygii	Astatotilapia_calliptera	0	fossil	31617	NA	NA	NA	NA	NC_039304.1	48964236	48995852	0	1	1	1	0	1	1	1
Actinopterygii	Astatotilapia_calliptera	0	fossil	18238	NA	NA	NA	NA	NW_020535652.1	130379	148616	1	0	1	1	0	1	1	1
Actinopterygii	Astatotilapia_calliptera	0	fossil	19705	NA	NA	NA	NA	NC_039321.1	8556839	8576543	1	0	0	0	0	1	1	1
Actinopterygii	Astatotilapia_calliptera	0	fossil	55946	NA	NA	NA	NA	NC_039305.1	29425739	29481684	0	0	0	0	0	1	1	1
Actinopterygii	Astatotilapia_calliptera	0	fossil	24710	NA	NA	NA	NA	NC_039309.1	8837372	8862081	1	1	1	1	0	0	0	0
Actinopterygii	Astatotilapia_calliptera	0	fossil	46894	NA	NA	NA	NA	NC_039304.1	1536964	1583857	1	1	1	1	1	1	0	1
Actinopterygii	Astatotilapia_calliptera	0	fossil	322	NA	NA	NA	NA	NC_039323.1	40995106	40995427	1	0	0	0	0	0	0	0
Actinopterygii	Astatotilapia_calliptera	0	fossil	33044	NA	NA	NA	NA	NW_020535802.1	64873	97916	0	1	1	1	1	1	0	1
Actinopterygii	Astatotilapia_calliptera	0	fossil	54433	NA	NA	NA	NA	NC_039304.1	43367921	43422353	0	1	0	1	0	0	0	0
Actinopterygii	Astyanax_mexicanus	1	fossil	17195	CTAAAT	AGATAT	ACTATA	TATATA	NW_019170638.1	833	18027	0	0	0	0	1	1	1	1
Actinopterygii	Astyanax_mexicanus	1	fossil	16277	TACCAG	AGTAGA	ACTACT	TACCAG	NW_019171134.1	1858	18134	1	1	1	1	1	1	1	1
Actinopterygii	Astyanax_mexicanus	1	fossil	20256	CACGAC	AGAGAG	CTCTCT	CACGAC	NW_019172860.1	139421	159676	1	1	0	1	1	1	1	1
Actinopterygii	Astyanax_mexicanus	1	fossil	15017	GTTGCC	AGTAGT	ACTACT	GTTGCC	NC_035899.1	49209305	49224321	1	1	1	1	1	1	1	1
Actinopterygii	Astyanax_mexicanus	1	fossil	13192	GGTGCT	AGTAGT	ACTACT	GGTGCT	NC_035910.1	23619374	23632565	0	1	1	1	1	1	1	1
Actinopterygii	Astyanax_mexicanus	0	fossil	37353	NA	NA	NA	NA	NW_019172946.1	1888238	1925590	1	1	1	1	1	1	1	1
Actinopterygii	Astyanax_mexicanus	0	fossil	26765	NA	NA	NA	NA	NW_019171058.1	14724	41488	1	1	1	1	1	0	1	0
Actinopterygii	Astyanax_mexicanus	0	fossil	28262	NA	NA	NA	NA	NW_019172346.1	8497	36758	1	1	1	1	0	1	1	0
Actinopterygii	Astyanax_mexicanus	0	fossil	7587	NA	NA	NA	NA	NW_019172657.1	62622	70208	0	1	1	1	1	1	1	0
Actinopterygii	Astyanax_mexicanus	0	fossil	17458	NA	NA	NA	NA	NW_019171319.1	4127	21584	1	1	1	0	1	1	0	0
Actinopterygii	Astyanax_mexicanus	0	fossil	29090	NA	NA	NA	NA	NW_019172529.1	101848	130937	1	1	1	1	1	1	0	1
Actinopterygii	Astyanax_mexicanus	0	fossil	26090	NA	NA	NA	NA	NW_019172882.1	861014	887103	0	1	1	1	1	0	0	0
Actinopterygii	Astyanax_mexicanus	0	fossil	4039	NA	NA	NA	NA	NW_019170883.1	132388	136426	0	0	0	0	0	0	0	1
Actinopterygii	Austrofundulus_limnaeus	1	fossil	15879	TGAATG	GACAAA	GACAAA	ACACAC	NW_013952789.1	451690	467568	1	0	0	1	1	1	1	1
Actinopterygii	Austrofundulus_limnaeus	1	fossil	20485	CTGACC	CAAAAA	GGGGTT	GTGTAG	NW_013952811.1	463594	484078	1	1	1	1	1	1	1	1
Actinopterygii	Austrofundulus_limnaeus	1	fossil	19546	AACATA	TATAAA	TAATCT	CATTTC	NW_013953175.1	130454	149999	1	0	1	1	1	1	0	0
Actinopterygii	Austrofundulus_limnaeus	1	fossil	20448	GTTGAG	CAGGTT	CAGGTT	GTGCCC	NW_013952672.1	80725	101172	1	1	1	1	0	1	1	1
Actinopterygii	Austrofundulus_limnaeus	0	fossil	32371	NA	NA	NA	NA	NW_013953057.1	211692	244062	1	1	1	1	1	1	1	1
Actinopterygii	Austrofundulus_limnaeus	0	fossil	6512	NA	NA	NA	NA	NW_013952619.1	11758	18269	1	0	0	0	1	0	1	0
Actinopterygii	Austrofundulus_limnaeus	0	fossil	33882	NA	NA	NA	NA	NW_013952735.1	488812	522693	1	1	0	1	0	0	1	1
Actinopterygii	Austrofundulus_limnaeus	0	fossil	11496	NA	NA	NA	NA	NW_013953426.1	60777	72272	1	1	1	1	1	1	1	1
Actinopterygii	Austrofundulus_limnaeus	0	fossil	24299	NA	NA	NA	NA	NW_013953313.1	87322	111620	1	1	1	1	1	1	1	1
Actinopterygii	Austrofundulus_limnaeus	0	fossil	7215	NA	NA	NA	NA	NW_013952712.1	593392	600606	1	1	1	1	0	1	1	0
Actinopterygii	Austrofundulus_limnaeus	0	fossil	49805	NA	NA	NA	NA	NW_013953193.1	49411	99215	1	1	1	1	1	1	1	1
Actinopterygii	Austrofundulus_limnaeus	0	fossil	33517	NA	NA	NA	NA	NW_013952540.1	33817	67333	0	0	0	0	0	0	1	1
Actinopterygii	Austrofundulus_limnaeus	0	fossil	29262	NA	NA	NA	NA	NW_013952758.1	426042	455303	1	0	0	1	1	1	1	1
Actinopterygii	Austrofundulus_limnaeus	0	fossil	44956	NA	NA	NA	NA	NW_013952509.1	50177	95132	0	0	0	0	0	1	1	1
Actinopterygii	Austrofundulus_limnaeus	0	fossil	23721	NA	NA	NA	NA	NW_013952893.1	137090	160810	0	0	1	1	0	0	1	1
Actinopterygii	Austrofundulus_limnaeus	0	fossil	27405	NA	NA	NA	NA	NW_013952510.1	1582605	1610009	1	0	0	0	0	0	1	1
Actinopterygii	Austrofundulus_limnaeus	0	fossil	24467	NA	NA	NA	NA	NW_013953084.1	96555	121021	1	0	0	0	0	1	0	1
Actinopterygii	Austrofundulus_limnaeus	0	fossil	14329	NA	NA	NA	NA	NW_013953031.1	299838	314166	1	1	1	1	0	0	0	1
Actinopterygii	Austrofundulus_limnaeus	0	fossil	12055	NA	NA	NA	NA	NW_013954438.1	5122	17176	1	0	1	1	1	1	0	1
Actinopterygii	Austrofundulus_limnaeus	0	fossil	10915	NA	NA	NA	NA	NW_013955098.1	1873	12787	1	1	1	1	1	1	0	1
Actinopterygii	Austrofundulus_limnaeus	0	fossil	28844	NA	NA	NA	NA	NW_013953068.1	18887	47730	0	1	1	1	0	1	0	1
Actinopterygii	Austrofundulus_limnaeus	0	fossil	3843	NA	NA	NA	NA	NW_013954448.1	18029	21871	0	1	1	0	0	0	0	1
Actinopterygii	Benthosema_glaciale	0	fossil	10897	NA	NA	NA	NA	OOFJ01031035.1	107	11003	1	1	1	1	1	1	1	1
Actinopterygii	Beryx_splendens	0	fossil	7383	NA	NA	NA	NA	OMOV01055736.1	1680	9062	1	0	1	1	1	0	0	1
Actinopterygii	Betta_splendens	0	fossil	23839	NA	NA	NA	NA	QFDP01000003.1	440301	464139	0	0	0	0	1	1	1	1
Actinopterygii	Betta_splendens	0	fossil	8772	NA	NA	NA	NA	QFDP01001556.1	1784	10555	1	1	0	0	1	1	1	1
Actinopterygii	Betta_splendens	0	fossil	26206	NA	NA	NA	NA	QFDP01000003.1	1532	27737	1	1	1	1	0	0	1	1
Actinopterygii	Betta_splendens	0	fossil	10502	NA	NA	NA	NA	QFDP01002328.1	4862	15363	1	1	1	1	1	1	1	1
Actinopterygii	Betta_splendens	0	fossil	32565	NA	NA	NA	NA	QFDP01000019.1	35728	68292	0	0	1	1	1	0	1	1
Actinopterygii	Betta_splendens	0	fossil	43400	NA	NA	NA	NA	QFDP01000007.1	2261258	2304657	0	0	1	1	1	0	1	1
Actinopterygii	Betta_splendens	0	fossil	9349	NA	NA	NA	NA	QFDP01000009.1	2760108	2769456	0	0	0	0	0	0	1	0
Actinopterygii	Betta_splendens	0	fossil	11022	NA	NA	NA	NA	QFDP01000890.1	5	11026	1	0	0	1	1	0	1	1
Actinopterygii	Betta_splendens	0	fossil	6508	NA	NA	NA	NA	QFDP01000019.1	2647495	2654002	1	0	0	1	1	0	1	0
Actinopterygii	Betta_splendens	0	fossil	38374	NA	NA	NA	NA	QFDP01000011.1	655397	693770	1	0	1	1	0	0	1	1
Actinopterygii	Betta_splendens	0	fossil	22565	NA	NA	NA	NA	QFDP01000006.1	3288682	3311246	0	0	0	1	0	0	1	0
Actinopterygii	Betta_splendens	0	fossil	54197	NA	NA	NA	NA	QFDP01000002.1	694949	749145	1	1	1	1	1	1	1	1
Actinopterygii	Betta_splendens	0	fossil	4119	NA	NA	NA	NA	QFDP01000012.1	2244550	2248668	1	1	1	1	1	0	0	0
Actinopterygii	Betta_splendens	0	fossil	19855	NA	NA	NA	NA	QFDP01000020.1	16628931	16648785	1	1	0	0	0	0	0	0
Actinopterygii	Betta_splendens	0	fossil	58613	NA	NA	NA	NA	QFDP01000009.1	2118083	2176695	1	0	0	0	0	0	0	0
Actinopterygii	Betta_splendens	0	fossil	2796	NA	NA	NA	NA	QFDP01000020.1	16470132	16472927	1	0	0	0	1	0	0	0
Actinopterygii	Betta_splendens	0	fossil	23955	NA	NA	NA	NA	QFDP01000005.1	121129	145083	0	1	0	1	0	0	0	0
Actinopterygii	Betta_splendens	0	fossil	21342	NA	NA	NA	NA	QFDP01000002.1	1219453	1240794	0	0	0	0	0	0	0	1
Actinopterygii	Carapus_acus	0	fossil	5313	NA	NA	NA	NA	OMPJ01000722.1	5864	11176	1	1	1	0	0	0	1	0
Actinopterygii	Carapus_acus	0	fossil	6365	NA	NA	NA	NA	OMPJ01017138.1	1010	7374	1	1	1	1	1	0	1	0
Actinopterygii	Carassius_auratus	1	fossil	18227	TGCGTC	AGTAGT	ACTACT	GTTACA	NW_020526116.1	1228	19454	1	1	1	1	1	1	1	1
Actinopterygii	Carassius_auratus	1	intact	17974	GATGTT	AGTAGT	ACTACT	TATAAC	NW_020527653.1	30406	48379	1	1	1	1	1	1	1	1
Actinopterygii	Carassius_auratus	1	fossil	23782	AAGGGA	AGTAGT	ACTACT	TGTGTG	NC_039292.1	20009834	20033615	1	1	1	1	0	1	0	1
Actinopterygii	Carassius_auratus	1	fossil	18206	AACTTT	AGTAGT	ACTACT	CACACA	NC_039263.1	21059137	21077342	1	1	1	1	1	1	0	1
Actinopterygii	Carassius_auratus	1	fossil	14905	ATTGGA	AGTAGT	ACTACT	TATGGA	NC_039243.1	3615955	3630859	1	1	1	1	1	0	0	1
Actinopterygii	Carassius_auratus	1	fossil	13966	GGTGAA	AGAGAG	CTCTCT	GGTGAA	NW_020528279.1	98756	112721	1	1	1	1	0	1	1	1
Actinopterygii	Carassius_auratus	1	fossil	20922	ATAATC	AGAGAG	CTCTCT	TAGAAT	NW_020529176.1	74444	95365	1	1	1	1	1	1	1	1
Actinopterygii	Carassius_auratus	1	fossil	25754	GTCCTC	AGAGAG	CTCTCT	TTCCTC	NC_039270.1	22724978	22750731	1	1	1	1	1	1	1	1
Actinopterygii	Carassius_auratus	1	fossil	18822	AATGCT	AGAGAG	CTCTCT	GATGGA	NC_039244.1	9085060	9103881	1	1	1	1	1	1	1	1
Actinopterygii	Carassius_auratus	1	intact	18115	GTTTTC	AGAGAG	CTCTCT	CTATTA	NW_020523509.1	38327	56441	1	1	1	1	1	1	1	1
Actinopterygii	Carassius_auratus	1	fossil	10782	TGCAAC	AGTAGT	ACTACT	TGCAAC	NW_020528186.1	74250	85031	0	0	0	0	0	0	0	0
Actinopterygii	Carassius_auratus	1	fossil	12710	GCTCAG	AGTAGT	ACTACT	GCTCAG	NC_039268.1	12372718	12385427	1	1	1	1	1	1	1	1
Actinopterygii	Carassius_auratus	1	fossil	24642	CAGGTA	AGAGAG	CTCTCT	CAGGTA	NC_039250.1	28884197	28908838	1	1	1	1	1	1	1	1
Actinopterygii	Carassius_auratus	1	intact	18308	TACATG	AGTAGT	ACTACT	TACATG	NC_039243.1	28107039	28125346	1	1	1	1	1	1	1	1
Actinopterygii	Carassius_auratus	1	fossil	15586	AATGCA	AGTAGT	ACTACT	AATGCA	NC_039291.1	8139814	8155399	1	1	1	1	1	1	1	0
Actinopterygii	Carassius_auratus	1	fossil	16227	AATGTA	AGAGAG	CTCTCT	AATGTA	NC_039259.1	2598085	2614311	1	1	1	1	1	1	1	1
Actinopterygii	Carassius_auratus	1	fossil	17214	TACTGG	AGAGAG	CTCTCT	TACTGG	NC_039256.1	7807146	7824359	1	1	1	1	1	1	1	1
Actinopterygii	Carassius_auratus	1	fossil	23551	CCCAAC	AGAGAG	CTCTCT	CCCAAC	NC_039272.1	28399617	28423167	1	1	1	1	1	1	1	1
Actinopterygii	Carassius_auratus	1	fossil	18316	TAGGCT	AGAGAG	CTCTCT	TAGGCT	NC_039254.1	21224963	21243278	1	1	1	1	1	1	1	1
Actinopterygii	Carassius_auratus	1	fossil	15696	GTTGAA	AGAGAG	CTCTCT	GTTGAA	NC_039250.1	25511754	25527449	1	1	1	1	1	1	1	0
Actinopterygii	Carassius_auratus	1	intact	16246	CAGATC	AGTAGT	ACTACT	CAGATC	NC_039270.1	3277257	3293502	1	1	1	1	1	1	1	1
Actinopterygii	Carassius_auratus	1	fossil	17664	TACTAG	AGTAGT	ACTACT	TACTAG	NC_039300.1	319466	337129	1	1	0	1	0	0	0	1
Actinopterygii	Carassius_auratus	1	fossil	22793	AATGAT	AGTAGT	ACTACT	AATGAT	NW_020528537.1	155639	178431	0	0	0	0	0	0	0	1
Actinopterygii	Carassius_auratus	1	fossil	23168	CATGGT	AGTAGT	ACTACT	CATGGT	NW_020526808.1	6495	29662	0	1	1	1	0	0	0	0
Actinopterygii	Carassius_auratus	0	fossil	24813	NA	NA	NA	NA	NC_039262.1	5939325	5964137	0	0	0	0	0	1	1	1
Actinopterygii	Carassius_auratus	0	fossil	24429	NA	NA	NA	NA	NC_039246.1	2328560	2352988	0	1	1	1	1	1	1	1
Actinopterygii	Carassius_auratus	0	fossil	27807	NA	NA	NA	NA	NW_020524779.1	488	28294	1	1	1	1	1	1	1	1
Actinopterygii	Carassius_auratus	0	fossil	29660	NA	NA	NA	NA	NC_039284.1	2243	31902	0	1	1	1	1	1	1	1
Actinopterygii	Carassius_auratus	0	fossil	7741	NA	NA	NA	NA	NW_020528192.1	5999	13739	0	0	1	1	1	1	1	1
Actinopterygii	Carassius_auratus	0	fossil	26070	NA	NA	NA	NA	NC_039259.1	14947655	14973724	1	1	1	1	0	0	1	0
Actinopterygii	Carassius_auratus	0	fossil	27233	NA	NA	NA	NA	NW_020526591.1	38	27270	1	1	1	1	1	1	1	0
Actinopterygii	Carassius_auratus	0	fossil	9879	NA	NA	NA	NA	NC_039254.1	2176542	2186420	1	1	1	1	1	1	1	1
Actinopterygii	Carassius_auratus	0	fossil	15122	NA	NA	NA	NA	NW_020528428.1	5	15126	1	1	1	1	1	0	1	0
Actinopterygii	Carassius_auratus	0	fossil	29220	NA	NA	NA	NA	NC_039252.1	13143492	13172711	1	1	1	1	0	1	1	1
Actinopterygii	Carassius_auratus	0	fossil	10286	NA	NA	NA	NA	NW_020525779.1	218250	228535	1	1	1	1	1	1	1	1
Actinopterygii	Carassius_auratus	0	fossil	27058	NA	NA	NA	NA	NC_039291.1	13869984	13897041	1	1	1	1	1	1	1	0
Actinopterygii	Carassius_auratus	0	fossil	26335	NA	NA	NA	NA	NW_020525127.1	936	27270	0	0	1	1	1	1	1	0
Actinopterygii	Carassius_auratus	0	fossil	28942	NA	NA	NA	NA	NW_020525076.1	1400	30341	0	1	1	1	1	1	1	1
Actinopterygii	Carassius_auratus	0	fossil	29636	NA	NA	NA	NA	NW_020524872.1	1091	30726	1	1	1	1	0	1	1	1
Actinopterygii	Carassius_auratus	0	fossil	5642	NA	NA	NA	NA	NC_039300.1	377620	383261	0	0	0	0	0	1	1	1
Actinopterygii	Carassius_auratus	0	fossil	31042	NA	NA	NA	NA	NC_039251.1	30025532	30056573	0	1	1	1	1	1	1	0
Actinopterygii	Carassius_auratus	0	fossil	34177	NA	NA	NA	NA	NC_039244.1	8936053	8970229	0	0	0	1	1	1	1	0
Actinopterygii	Carassius_auratus	0	fossil	26303	NA	NA	NA	NA	NW_020529002.1	1510	27812	0	0	1	1	1	1	1	0
Actinopterygii	Carassius_auratus	0	fossil	54660	NA	NA	NA	NA	NC_039291.1	4818192	4872851	1	1	1	1	0	1	1	1
Actinopterygii	Carassius_auratus	0	fossil	57237	NA	NA	NA	NA	NW_020523909.1	206062	263298	1	0	1	1	1	1	1	1
Actinopterygii	Carassius_auratus	0	fossil	69212	NA	NA	NA	NA	NW_020528654.1	108725	177936	0	1	1	1	1	1	1	1
Actinopterygii	Carassius_auratus	0	fossil	32622	NA	NA	NA	NA	NW_020528794.1	418333	450954	1	1	1	1	1	1	1	1
Actinopterygii	Carassius_auratus	0	fossil	32290	NA	NA	NA	NA	NC_039261.1	6066652	6098941	1	0	0	0	1	0	1	1
Actinopterygii	Carassius_auratus	0	fossil	11598	NA	NA	NA	NA	NW_020526181.1	236900	248497	1	1	1	1	1	1	1	1
Actinopterygii	Carassius_auratus	0	fossil	30622	NA	NA	NA	NA	NW_020526216.1	3095	33716	1	1	1	1	1	1	1	1
Actinopterygii	Carassius_auratus	0	fossil	6457	NA	NA	NA	NA	NC_039260.1	13740062	13746518	1	0	0	0	0	1	1	1
Actinopterygii	Carassius_auratus	0	fossil	25623	NA	NA	NA	NA	NW_020528584.1	98838	124460	0	0	0	0	1	1	1	0
Actinopterygii	Carassius_auratus	0	fossil	47035	NA	NA	NA	NA	NC_039250.1	12734829	12781863	0	0	0	1	1	1	1	0
Actinopterygii	Carassius_auratus	0	fossil	20105	NA	NA	NA	NA	NC_039257.1	15709038	15729142	0	0	0	1	0	1	1	1
Actinopterygii	Carassius_auratus	0	fossil	27086	NA	NA	NA	NA	NC_039264.1	6723491	6750576	1	0	0	0	1	1	0	1
Actinopterygii	Carassius_auratus	0	fossil	9811	NA	NA	NA	NA	NW_020527937.1	221424	231234	1	1	1	1	0	1	0	1
Actinopterygii	Carassius_auratus	0	fossil	9869	NA	NA	NA	NA	NW_020528689.1	1428	11296	1	1	1	1	0	1	0	1
Actinopterygii	Carassius_auratus	0	fossil	31402	NA	NA	NA	NA	NC_039256.1	31624047	31655448	1	1	1	1	0	1	0	0
Actinopterygii	Carassius_auratus	0	fossil	44744	NA	NA	NA	NA	NC_039262.1	24902297	24947040	1	1	1	1	0	0	0	0
Actinopterygii	Carassius_auratus	0	fossil	5581	NA	NA	NA	NA	NC_039279.1	17145908	17151488	1	1	1	0	1	0	0	0
Actinopterygii	Carassius_auratus	0	fossil	54113	NA	NA	NA	NA	NC_039246.1	731276	785388	0	1	0	1	1	0	0	1
Actinopterygii	Carassius_auratus	0	fossil	1097	NA	NA	NA	NA	NC_039243.1	4041217	4042313	0	0	0	0	0	0	0	1
Actinopterygii	Clupea_harengus	0	fossil	9865	NA	NA	NA	NA	NW_012219254.1	39465	49329	1	0	0	0	1	1	1	1
Actinopterygii	Clupea_harengus	0	fossil	20267	NA	NA	NA	NA	NW_012222558.1	4251262	4271528	0	0	1	1	0	1	1	1
Actinopterygii	Clupea_harengus	0	fossil	87415	NA	NA	NA	NA	NW_012221524.1	647756	735170	0	0	0	0	0	0	1	1
Actinopterygii	Clupea_harengus	0	fossil	37257	NA	NA	NA	NA	NW_012218608.1	160462	197718	1	1	1	1	1	1	1	1
Actinopterygii	Clupea_harengus	0	fossil	303	NA	NA	NA	NA	NW_012222575.1	23665	23967	0	0	0	0	0	0	1	0
Actinopterygii	Clupea_harengus	0	fossil	2865	NA	NA	NA	NA	NW_012220672.1	3436397	3439261	0	0	0	1	0	0	1	0
Actinopterygii	Clupea_harengus	0	fossil	2333	NA	NA	NA	NA	NW_012219445.1	467940	470272	1	1	1	0	0	0	0	0
Actinopterygii	Clupea_harengus	0	fossil	27990	NA	NA	NA	NA	NW_012221524.1	773725	801714	1	1	1	1	1	1	0	0
Actinopterygii	Cynoglossus_semilaevis	0	fossil	4889	NA	NA	NA	NA	NC_024327.1	15590502	15595390	0	0	0	0	0	0	1	1
Actinopterygii	Cynoglossus_semilaevis	0	fossil	33824	NA	NA	NA	NA	NC_024328.1	20352233	20386056	1	0	1	1	1	0	1	1
Actinopterygii	Cynoglossus_semilaevis	0	fossil	34846	NA	NA	NA	NA	NC_024327.1	8625418	8660263	1	0	1	1	0	1	1	1
Actinopterygii	Cyprinodon_variegatus	0	fossil	27738	NA	NA	NA	NA	NW_015152023.1	99001	126738	1	1	1	1	0	0	1	1
Actinopterygii	Cyprinodon_variegatus	0	fossil	6680	NA	NA	NA	NA	NW_015152113.1	46733	53412	0	1	1	1	1	0	1	1
Actinopterygii	Cyprinodon_variegatus	0	fossil	36013	NA	NA	NA	NA	NW_015152087.1	77986	113998	1	0	0	1	0	0	1	0
Actinopterygii	Cyprinodon_variegatus	0	fossil	2596	NA	NA	NA	NA	NW_015151674.1	14710	17305	1	0	1	1	0	0	0	0
Actinopterygii	Cyprinodon_variegatus	0	fossil	31402	NA	NA	NA	NA	NW_015151531.1	4745	36146	1	0	0	0	0	0	0	0
Actinopterygii	Cyprinodon_variegatus	0	fossil	29614	NA	NA	NA	NA	NW_015151288.1	271779	301392	1	1	0	0	0	0	0	1
Actinopterygii	Cyprinus_carpio	1	fossil	11252	TACACC	GTCAGT	ACTAAT	GCATGA	NW_017541828.1	11799	23050	1	1	1	1	0	0	0	0
Actinopterygii	Cyprinus_carpio	1	fossil	6135	TTTATG	TGAACA	TTTACT	TAATAA	NC_031734.1	8015494	8021628	0	0	0	0	0	0	0	0
Actinopterygii	Cyprinus_carpio	1	fossil	14856	CCCTTG	TGTGAG	CTCTCT	CACGTA	NW_017538262.1	429188	444043	1	1	1	0	1	1	1	1
Actinopterygii	Cyprinus_carpio	1	fossil	11260	TAATAC	CTAAGT	ACTCAC	ATATCA	NW_017543311.1	31020	42279	1	1	1	1	1	1	0	0
Actinopterygii	Cyprinus_carpio	1	fossil	22875	TAATAC	CTAAGT	ACTTAC	ATTGAT	NW_017541640.1	714008	736882	0	0	1	1	1	0	1	1
Actinopterygii	Cyprinus_carpio	1	fossil	20755	GTTCAC	ATAAGT	ACTTAC	AAACAC	NW_017544649.1	52714	73468	0	1	1	1	1	0	1	1
Actinopterygii	Cyprinus_carpio	1	fossil	19217	ATATAT	ATCAGT	ACTATC	CAATTA	NW_017537762.1	250825	270041	1	1	1	1	0	0	1	1
Actinopterygii	Cyprinus_carpio	1	fossil	16877	TGTGTA	AGTAGT	ACTACT	TGTGTA	NW_017539691.1	644295	661171	1	1	1	0	1	1	0	1
Actinopterygii	Cyprinus_carpio	0	fossil	34948	NA	NA	NA	NA	NW_017543547.1	2992	37939	1	1	0	1	1	1	1	1
Actinopterygii	Cyprinus_carpio	0	fossil	9757	NA	NA	NA	NA	NW_017542660.1	170345	180101	0	0	1	1	1	0	1	1
Actinopterygii	Cyprinus_carpio	0	fossil	16157	NA	NA	NA	NA	NC_031736.1	10514936	10531092	1	1	1	0	1	0	1	0
Actinopterygii	Cyprinus_carpio	0	fossil	68849	NA	NA	NA	NA	NC_031720.1	5875913	5944761	0	1	1	1	1	1	1	1
Actinopterygii	Cyprinus_carpio	0	fossil	9853	NA	NA	NA	NA	NW_017543749.1	1294585	1304437	0	1	1	1	1	1	1	1
Actinopterygii	Cyprinus_carpio	0	fossil	27471	NA	NA	NA	NA	NC_031703.1	13462775	13490245	1	1	0	1	0	0	1	1
Actinopterygii	Cyprinus_carpio	0	fossil	7486	NA	NA	NA	NA	NW_017543392.1	32181	39666	1	1	1	1	1	0	1	1
Actinopterygii	Cyprinus_carpio	0	fossil	29793	NA	NA	NA	NA	NW_017537783.1	127595	157387	0	1	1	0	1	1	1	1
Actinopterygii	Cyprinus_carpio	0	fossil	14003	NA	NA	NA	NA	NW_017542557.1	55310	69312	1	1	1	1	0	1	1	1
Actinopterygii	Cyprinus_carpio	0	fossil	37289	NA	NA	NA	NA	NC_031738.1	4767141	4804429	1	1	1	1	1	1	1	1
Actinopterygii	Cyprinus_carpio	0	fossil	30426	NA	NA	NA	NA	NC_031697.1	7944667	7975092	1	0	0	0	1	1	1	0
Actinopterygii	Cyprinus_carpio	0	fossil	34474	NA	NA	NA	NA	NC_031708.1	308275	342748	1	1	1	1	1	1	1	1
Actinopterygii	Cyprinus_carpio	0	fossil	30372	NA	NA	NA	NA	NC_031706.1	22488077	22518448	1	0	0	1	1	1	1	1
Actinopterygii	Cyprinus_carpio	0	fossil	24505	NA	NA	NA	NA	NC_031744.1	17530315	17554819	1	0	0	1	1	1	1	0
Actinopterygii	Cyprinus_carpio	0	fossil	31562	NA	NA	NA	NA	NW_017537822.1	787616	819177	1	1	1	1	1	1	1	0
Actinopterygii	Cyprinus_carpio	0	fossil	17058	NA	NA	NA	NA	NW_017546169.1	9460	26517	1	0	1	1	1	0	1	1
Actinopterygii	Cyprinus_carpio	0	fossil	54754	NA	NA	NA	NA	NC_031730.1	10995839	11050592	1	1	1	1	1	1	1	1
Actinopterygii	Cyprinus_carpio	0	fossil	29121	NA	NA	NA	NA	NW_017546421.1	10	29130	1	1	1	1	1	1	1	1
Actinopterygii	Cyprinus_carpio	0	fossil	25942	NA	NA	NA	NA	NC_031703.1	13661855	13687796	1	0	0	0	0	0	1	1
Actinopterygii	Cyprinus_carpio	0	fossil	24395	NA	NA	NA	NA	NW_017540063.1	56349	80743	1	1	1	1	1	1	0	1
Actinopterygii	Cyprinus_carpio	0	fossil	29650	NA	NA	NA	NA	NW_017538244.1	38145	67794	1	1	1	1	1	1	0	1
Actinopterygii	Cyprinus_carpio	0	fossil	25144	NA	NA	NA	NA	NC_031703.1	8548310	8573453	1	1	1	1	1	1	0	0
Actinopterygii	Cyprinus_carpio	0	fossil	41860	NA	NA	NA	NA	NW_017539996.1	8	41867	1	1	0	1	1	1	0	1
Actinopterygii	Cyprinus_carpio	0	fossil	31560	NA	NA	NA	NA	NC_031703.1	10466408	10497967	1	1	1	1	1	1	0	1
Actinopterygii	Cyprinus_carpio	0	fossil	15831	NA	NA	NA	NA	NW_017538217.1	288824	304654	1	1	1	1	0	0	0	1
Actinopterygii	Cyprinus_carpio	0	fossil	4244	NA	NA	NA	NA	NW_017538106.1	353303	357546	1	1	1	1	0	0	0	0
Actinopterygii	Cyprinus_carpio	0	fossil	42294	NA	NA	NA	NA	NC_031720.1	5644604	5686897	1	1	1	1	0	1	0	1
Actinopterygii	Cyprinus_carpio	0	fossil	22887	NA	NA	NA	NA	NC_031732.1	15537507	15560393	0	1	0	1	1	1	0	0
Actinopterygii	Cyttopsis_rosea	0	fossil	11867	NA	NA	NA	NA	OMKR01073689.1	10288	22154	1	0	0	1	0	1	0	0
Actinopterygii	Danio_rerio	1	intact	18676	AGTCTG	AGTAGT	ACTACT	ACTGGA	NW_001884452.4	163866	182541	1	1	1	1	1	1	1	1
Actinopterygii	Danio_rerio	1	fossil	27927	AGGTGG	TGAGAG	CTCTTT	CAGCTC	NC_007115.7	50649335	50677261	1	1	0	0	1	1	1	1
Actinopterygii	Danio_rerio	1	fossil	16894	ACCACC	ACCGAG	CTCTCT	CAAGAG	NC_007115.7	50805038	50821931	1	1	0	0	1	1	1	1
Actinopterygii	Danio_rerio	1	intact	18678	CTCCGC	AGTAGT	ACTACT	CTCCGC	NC_007114.7	2698758	2717435	1	1	1	1	1	1	1	1
Actinopterygii	Danio_rerio	1	intact	22461	GCTGTA	AGAGAG	CTCTCT	GCTGTA	NC_007134.7	15291029	15313489	1	1	1	1	1	1	1	1
Actinopterygii	Danio_rerio	1	intact	16289	ATTCAT	AGTAGT	ACTACT	ATTCAT	NW_018395352.1	44129	60417	1	1	1	1	1	1	1	1
Actinopterygii	Danio_rerio	1	intact	16288	TAAATA	AGTAGT	ACTACT	TAAATA	NW_018394724.1	215328	231615	1	1	1	1	1	1	0	1
Actinopterygii	Danio_rerio	1	fossil	26219	ACTGAA	AGAGAG	CTCTCT	ACTGAA	NC_007112.7	28259654	28285872	1	1	1	1	1	1	1	1
Actinopterygii	Danio_rerio	1	intact	18926	ATATTT	AGAGAG	CTCTCT	ATATTT	NC_007134.7	16402434	16421359	1	1	1	1	1	1	1	1
Actinopterygii	Danio_rerio	1	intact	18200	GATCTA	AGAGAG	CTCTCT	GATCTA	NC_007128.7	20535176	20553375	1	1	1	1	1	1	1	1
Actinopterygii	Danio_rerio	1	intact	18014	GATACA	AGAGAG	CTCTCT	GATACA	NC_007118.7	2737439	2755452	1	1	1	1	1	1	1	1
Actinopterygii	Danio_rerio	1	intact	24018	GAGGAG	AGTAGT	ACTACT	GAGGAG	NC_007115.7	70985182	71009199	1	1	1	1	0	1	1	1
Actinopterygii	Danio_rerio	1	intact	16560	GACAGT	AGAGAG	CTCTCT	GACAGT	NC_007115.7	37829648	37846207	1	1	1	1	1	1	1	1
Actinopterygii	Danio_rerio	1	intact	21219	CAGGTA	AGAGAG	CTCTCT	CAGGTA	NC_007130.7	18328662	18349880	1	1	1	1	1	1	1	1
Actinopterygii	Danio_rerio	1	intact	16229	TATATG	AGTAGT	ACTACT	TATATG	NW_018395046.1	157996	174224	1	1	1	1	1	1	1	1
Actinopterygii	Danio_rerio	1	fossil	18137	TACATT	AGAGAG	CTCTCT	TACATT	NC_007118.7	4253863	4271999	1	1	1	1	1	1	1	1
Actinopterygii	Danio_rerio	1	fossil	25329	ACTGAA	AGAGAG	CTCTCT	ACTGAA	NW_018394487.1	100869	126197	1	1	1	1	1	1	1	1
Actinopterygii	Danio_rerio	1	intact	16286	TGTGTC	AGTAGT	ACTACT	TGTGTC	NC_007136.7	27671708	27687993	1	1	1	1	1	1	0	1
Actinopterygii	Danio_rerio	1	intact	18635	GGCCAG	AGAGAG	CTCTCT	GGCCAG	NC_007126.7	10525960	10544594	1	1	1	1	1	1	1	1
Actinopterygii	Danio_rerio	1	intact	18685	TAGGAC	AGAGAG	CTCTCT	TAGGAC	NC_007126.7	14231888	14250572	1	1	1	1	1	1	1	1
Actinopterygii	Danio_rerio	0	fossil	48629	NA	NA	NA	NA	NW_003336270.3	99420	148048	1	1	1	1	1	0	1	1
Actinopterygii	Danio_rerio	0	fossil	68099	NA	NA	NA	NA	NC_007119.7	38926077	38994175	1	0	1	1	1	1	1	1
Actinopterygii	Danio_rerio	0	fossil	33512	NA	NA	NA	NA	NC_007115.7	47014853	47048364	1	1	0	1	1	1	1	1
Actinopterygii	Danio_rerio	0	fossil	27746	NA	NA	NA	NA	NC_007115.7	44124949	44152694	1	1	0	0	1	1	1	1
Actinopterygii	Danio_rerio	0	fossil	75749	NA	NA	NA	NA	NC_007119.7	45635415	45711163	0	0	0	0	0	0	1	0
Actinopterygii	Danio_rerio	0	fossil	2842	NA	NA	NA	NA	NC_007121.7	12367073	12369914	0	1	1	1	1	1	0	0
Actinopterygii	Danio_rerio	0	fossil	12628	NA	NA	NA	NA	NC_007117.7	17533736	17546363	0	0	0	0	0	1	0	1
Actinopterygii	Danio_rerio	0	fossil	14367	NA	NA	NA	NA	NC_007115.7	41492095	41506461	0	0	0	0	0	0	0	1
Actinopterygii	Danionella_dracula	1	fossil	26109	ATGTTT	AGAGAG	CTCTCT	CTGCCC	UELW01000366.1	11257	37365	1	1	1	1	1	1	1	0
Actinopterygii	Danionella_dracula	1	fossil	16125	TATGAT	AGAGAG	CTCTCT	TAGAGG	UELW01000024.1	230141	246265	1	1	1	1	1	1	1	1
Actinopterygii	Danionella_dracula	1	fossil	21182	GTCCTC	AGAGAG	CTCTCT	GTCTTC	UELW01000100.1	10510272	10531453	1	1	1	1	1	1	1	1
Actinopterygii	Danionella_dracula	1	fossil	13942	ATGTTT	AGAGAG	CTCTCT	CTAGCG	UELW01000033.1	9629	23570	1	1	1	1	1	1	1	0
Actinopterygii	Danionella_dracula	1	fossil	10685	ACAAAC	AGAGAG	CTCTCT	GATGTG	UELW01000966.1	822187	832871	1	1	1	1	1	1	1	0
Actinopterygii	Danionella_dracula	1	fossil	16255	TGTGAA	AGAGAG	CTCTCT	TGTGAG	UELW01000334.1	507185	523439	1	1	1	1	1	1	1	1
Actinopterygii	Danionella_dracula	1	fossil	21134	GTCCTC	AGAGAG	CTCTCT	GTCTTC	UELW01000100.1	10595362	10616495	1	1	1	1	1	1	1	1
Actinopterygii	Danionella_dracula	1	fossil	11645	CTCCTG	AGAGAG	CTATTA	TTGTTT	UELW01000755.1	296616	308260	1	0	0	1	1	0	0	1
Actinopterygii	Danionella_dracula	1	fossil	14016	AATAAT	AGAGAG	CTCTCT	TAGAGG	UELW01000024.1	108462	122477	1	0	0	1	1	0	0	1
Actinopterygii	Danionella_dracula	1	fossil	16619	CGTGAC	AGAGAG	CTCTCT	CGTGAC	UELW01000033.1	347410	364028	1	1	1	1	1	1	1	1
Actinopterygii	Danionella_dracula	1	fossil	24827	AATGAA	AGAGAG	CTCTCT	AATGAA	UELW01000234.1	1315	26141	1	1	1	1	1	1	1	1
Actinopterygii	Danionella_dracula	1	fossil	21863	GATGTT	AGAGAG	CTCTCT	GATGTT	UELW01000111.1	7228695	7250557	1	1	1	1	1	1	1	1
Actinopterygii	Danionella_dracula	1	fossil	16354	TAGATC	AGAGAG	CTCTCT	TAGATC	UELW01000111.1	2210800	2227153	1	1	1	1	1	1	1	1
Actinopterygii	Danionella_dracula	1	fossil	21800	CCCACC	AGAGAG	CTCTCT	CCCACC	UELW01000021.1	2569852	2591651	1	1	1	1	0	1	1	1
Actinopterygii	Danionella_dracula	0	fossil	25291	NA	NA	NA	NA	UELW01000600.1	5665004	5690294	1	1	1	0	1	1	1	1
Actinopterygii	Danionella_dracula	0	fossil	7617	NA	NA	NA	NA	UELW01000056.1	6744711	6752327	1	1	1	1	1	1	1	0
Actinopterygii	Danionella_dracula	0	fossil	36850	NA	NA	NA	NA	UELW01000667.1	3480891	3517740	1	0	1	0	1	1	1	1
Actinopterygii	Danionella_dracula	0	fossil	29380	NA	NA	NA	NA	UELW01000478.1	1296548	1325927	1	1	1	1	0	1	1	1
Actinopterygii	Danionella_dracula	0	fossil	11772	NA	NA	NA	NA	UELW01000026.1	192555	204326	0	1	1	1	1	1	1	0
Actinopterygii	Danionella_dracula	0	fossil	20533	NA	NA	NA	NA	UELW01000667.1	8688279	8708811	0	0	0	1	1	1	1	0
Actinopterygii	Danionella_dracula	0	fossil	30819	NA	NA	NA	NA	UELW01000067.1	11382484	11413302	1	0	1	1	0	1	1	0
Actinopterygii	Danionella_dracula	0	fossil	12011	NA	NA	NA	NA	UELW01000901.1	3289	15299	1	1	1	1	1	1	0	1
Actinopterygii	Danionella_dracula	0	fossil	54077	NA	NA	NA	NA	UELW01000012.1	20927918	20981994	1	0	0	0	0	0	0	0
Actinopterygii	Danionella_dracula	0	fossil	1261	NA	NA	NA	NA	UELW01000100.1	9043887	9045147	0	1	1	0	0	0	0	0
Actinopterygii	Danionella_dracula	0	fossil	175	NA	NA	NA	NA	UELW01000112.1	22184315	22184489	0	0	0	1	0	0	0	0
Actinopterygii	Electrophorus_electricus	0	fossil	28001	NA	NA	NA	NA	RBHW02000644.1	147303	175303	1	1	1	1	0	1	1	1
Actinopterygii	Electrophorus_electricus	0	fossil	22749	NA	NA	NA	NA	RBHW02001533.1	6313	29061	1	1	0	0	0	1	1	1
Actinopterygii	Electrophorus_electricus	0	fossil	24272	NA	NA	NA	NA	RBHW02000011.1	1376541	1400812	0	0	1	1	1	1	1	0
Actinopterygii	Electrophorus_electricus	0	fossil	20341	NA	NA	NA	NA	RBHW02000158.1	801481	821821	1	0	0	1	1	1	1	1
Actinopterygii	Electrophorus_electricus	0	fossil	27030	NA	NA	NA	NA	RBHW02000943.1	4629	31658	1	1	1	0	0	1	1	0
Actinopterygii	Electrophorus_electricus	0	fossil	2150	NA	NA	NA	NA	RBHW02001632.1	16063	18212	0	0	0	0	0	0	1	1
Actinopterygii	Electrophorus_electricus	0	fossil	7130	NA	NA	NA	NA	RBHW02000869.1	132839	139968	0	1	1	1	0	1	1	0
Actinopterygii	Electrophorus_electricus	0	fossil	27055	NA	NA	NA	NA	RBHW02000840.1	9814	36868	1	1	1	1	1	1	1	0
Actinopterygii	Electrophorus_electricus	0	fossil	20102	NA	NA	NA	NA	RBHW02000849.1	25133	45234	1	0	1	1	0	0	1	0
Actinopterygii	Electrophorus_electricus	0	fossil	24314	NA	NA	NA	NA	RBHW02000008.1	1828042	1852355	1	0	0	0	0	0	1	1
Actinopterygii	Electrophorus_electricus	0	fossil	10725	NA	NA	NA	NA	RBHW02000013.1	2340991	2351715	1	0	0	0	0	0	0	1
Actinopterygii	Electrophorus_electricus	0	fossil	4610	NA	NA	NA	NA	RBHW02002540.1	401	5010	1	1	1	0	0	0	0	1
Actinopterygii	Electrophorus_electricus	0	fossil	24806	NA	NA	NA	NA	RBHW02001311.1	9840	34645	1	1	1	1	1	0	0	0
Actinopterygii	Electrophorus_electricus	0	fossil	26952	NA	NA	NA	NA	RBHW02000980.1	46579	73530	1	1	1	1	0	0	0	0
Actinopterygii	Electrophorus_electricus	0	fossil	38898	NA	NA	NA	NA	RBHW02000005.1	3669	42566	1	1	1	1	0	0	0	1
Actinopterygii	Electrophorus_electricus	0	fossil	510	NA	NA	NA	NA	RBHW02000218.1	35922	36431	1	0	0	0	0	0	0	0
Actinopterygii	Electrophorus_electricus	0	fossil	24143	NA	NA	NA	NA	RBHW02001583.1	3567	27709	1	1	1	0	0	0	0	1
Actinopterygii	Electrophorus_electricus	0	fossil	23452	NA	NA	NA	NA	RBHW02001356.1	3993	27444	0	1	0	0	0	0	0	1
Actinopterygii	Esox_lucius	1	fossil	13019	GATATT	AGTAGT	ACTACT	GATATT	NW_017858960.1	38373	51391	1	1	1	1	0	0	0	1
Actinopterygii	Esox_lucius	1	fossil	11723	GCTGGA	AGTAGT	ACTACT	GTTGGA	NW_017859196.1	199840	211562	1	0	0	0	0	0	0	1
Actinopterygii	Esox_lucius	1	fossil	86147	CACATT	AGTAGT	ACTACT	ATCGTC	NC_025974.3	357686	443832	1	0	0	0	0	1	0	1
Actinopterygii	Esox_lucius	1	fossil	15410	CCCACA	AGCAGT	ACTACT	TATGAA	NW_017858705.1	27372	42781	1	1	0	0	1	1	1	1
Actinopterygii	Esox_lucius	1	fossil	8500	GATATA	AGTAGT	ACTGCT	GATATA	NC_025973.3	11645830	11654329	1	1	0	1	0	0	1	0
Actinopterygii	Esox_lucius	1	fossil	51333	GCCGCA	AGTAGT	ACTACT	GCCGTT	NC_025982.3	3191538	3242870	1	0	0	0	1	1	0	1
Actinopterygii	Esox_lucius	1	fossil	16233	TATATA	AGTAGT	ACTACT	TATATA	NW_017859597.1	223335	239567	1	1	1	1	1	1	1	1
Actinopterygii	Esox_lucius	1	fossil	16902	ATTATT	AGTAGT	ACTATT	ATTTGT	NC_025979.3	35079196	35096097	1	0	1	1	1	0	0	1
Actinopterygii	Esox_lucius	1	fossil	45251	GATATA	AGTAGT	ACTACT	ATTAGC	NW_017859191.1	351175	396425	1	0	0	1	1	1	1	1
Actinopterygii	Esox_lucius	1	fossil	18891	GATTTG	AGTAGT	ACTACT	GGCTTG	NW_017859557.1	71549	90439	1	1	1	1	1	1	0	1
Actinopterygii	Esox_lucius	1	fossil	11328	GTCCCC	AGTAGT	ACAACT	CTCCCT	NC_025968.3	39416992	39428319	0	1	1	1	1	1	0	1
Actinopterygii	Esox_lucius	1	fossil	19839	TGTACA	AATAGT	ACTACT	CACAGG	NW_017859544.1	76136	95974	0	1	1	1	0	1	0	1
Actinopterygii	Esox_lucius	1	fossil	15980	TCGGTC	AGTAGT	ACTACT	TCGTTC	NW_017859533.1	223973	239952	1	1	1	1	1	1	1	1
Actinopterygii	Esox_lucius	1	fossil	10989	TAAAGT	AGTATT	ACTACT	TAAAGG	NW_017859374.1	171317	182305	1	1	0	1	1	1	1	0
Actinopterygii	Esox_lucius	1	fossil	14105	ATCCTC	AGTAGT	ACTACT	ATCCTC	NC_025979.3	34779148	34793252	1	1	1	1	1	1	1	1
Actinopterygii	Esox_lucius	1	fossil	12200	AACATG	AGTAGT	ACTACT	TACAGC	NW_017858883.1	22682	34881	1	1	1	1	1	1	1	1
Actinopterygii	Esox_lucius	1	fossil	14019	GTTAGT	AGTAGT	ACTACT	GATTTT	NW_017858861.1	23356	37374	1	1	1	1	1	1	1	0
Actinopterygii	Esox_lucius	1	fossil	13804	ATAATT	AGTAGT	ACTACT	ATAATT	NC_025986.3	21069182	21082985	0	1	1	1	1	1	1	1
Actinopterygii	Esox_lucius	1	fossil	12647	GGGGGA	AGTAGT	ACTGCT	GGGAGA	NC_025977.3	26824327	26836973	1	1	1	1	1	1	0	1
Actinopterygii	Esox_lucius	1	fossil	27576	AGTAAT	AGTAGT	GCTACT	TACCTA	NW_017859115.1	1807	29382	1	1	1	1	1	1	0	1
Actinopterygii	Esox_lucius	1	fossil	21164	CACTTT	AGTAGT	ACTACT	TTAAAT	NW_017858982.1	68432	89595	0	0	0	0	0	0	0	1
Actinopterygii	Esox_lucius	1	fossil	12760	GTTGTC	AGTAGT	ACTACT	GTCGTC	NW_017859264.1	128856	141615	1	0	0	0	0	0	1	0
Actinopterygii	Esox_lucius	1	fossil	15648	ATTGCA	AGTAGT	ACTAAT	ATTGCA	NC_025968.3	33517238	33532885	1	0	0	0	0	0	1	1
Actinopterygii	Esox_lucius	1	fossil	9105	AGCCTG	AATAGT	ACTACT	AGCCTG	NW_017858861.1	132957	142061	0	0	0	0	0	0	0	0
Actinopterygii	Esox_lucius	1	fossil	15513	TAGGGA	AGTAGT	ACTACT	TAACAA	NC_025991.3	3150574	3166086	1	1	1	1	0	0	0	1
Actinopterygii	Esox_lucius	1	fossil	13492	GATAAG	AGTAGT	ACTACC	GAAAAG	NC_025977.3	316387	329878	1	1	1	1	0	0	0	0
Actinopterygii	Esox_lucius	1	fossil	10553	CATGGG	AGTAGT	ACTACT	CAAGGG	NW_017858770.1	458140	468692	0	0	0	1	1	1	1	1
Actinopterygii	Esox_lucius	1	fossil	11682	CATGCA	AGTAGA	ACTACT	CATGCA	NC_025968.3	38918821	38930502	1	0	0	0	0	0	0	0
Actinopterygii	Esox_lucius	1	fossil	16696	GTTCTG	AGAAGT	ACTACT	TCTGTC	NW_017859196.1	505017	521712	0	1	0	0	0	0	1	1
Actinopterygii	Esox_lucius	1	fossil	10413	AAGGAA	AGTAGT	ACTACT	AAGGAA	NW_017859427.1	327071	337483	1	0	0	0	1	1	1	1
Actinopterygii	Esox_lucius	1	fossil	1474	CTTATG	AGTAGT	ACTACT	CTTATG	NW_017859318.1	138305	139778	0	0	0	0	0	0	0	0
Actinopterygii	Esox_lucius	1	fossil	10834	CCCTCT	AGTAGT	ACTACT	ACCTCT	NC_025979.3	34002085	34012918	1	0	0	0	0	0	1	1
Actinopterygii	Esox_lucius	1	fossil	46958	TGAATC	AGTAGT	ACTACT	CTACCC	NC_025984.3	38352177	38399134	0	0	0	0	0	1	0	1
Actinopterygii	Esox_lucius	1	fossil	15118	AACCAT	AGTAGT	ACTACT	CTAATT	NW_017859191.1	219192	234309	0	1	0	1	0	0	0	0
Actinopterygii	Esox_lucius	1	fossil	20394	CACCTG	AGTAGT	ACTACT	AGCTCA	NW_017859191.1	773516	793909	1	1	0	0	0	0	0	0
Actinopterygii	Esox_lucius	1	fossil	30789	CAGGTT	AGAAGT	ACTTCT	AACCTG	NC_025992.3	8443780	8474568	1	1	0	0	0	0	0	0
Actinopterygii	Esox_lucius	1	fossil	15665	GAAGGC	AGTAGT	ACAACT	GAAGGC	NC_025984.3	35206061	35221725	1	0	1	1	1	1	1	1
Actinopterygii	Esox_lucius	1	fossil	16371	TAGGTA	AGTAGT	ACTACT	TACCCA	NC_025973.3	1813894	1830264	0	1	1	1	0	0	0	1
Actinopterygii	Esox_lucius	1	fossil	48711	TCTGAT	AGTAGT	ACTACT	GGTAGG	NW_017859191.1	536109	584819	1	1	1	1	0	0	0	0
Actinopterygii	Esox_lucius	1	fossil	5865	AATGAC	AGTAGT	ACTACT	CACCTG	NC_025981.3	4025385	4031249	0	0	0	0	0	0	0	0
Actinopterygii	Esox_lucius	1	fossil	9441	ATAAAG	AGTAGT	ACTACT	ATAAAG	NC_025992.3	3862487	3871927	1	0	0	1	1	0	1	1
Actinopterygii	Esox_lucius	1	fossil	12478	TCTAGG	AGTAGT	ACTACT	TCTAGG	NW_017859027.1	68468	80945	1	1	0	0	1	1	1	0
Actinopterygii	Esox_lucius	1	fossil	14787	TATAGT	AGTAGT	ACTACT	TATAGT	NW_017859398.1	217386	232172	1	1	1	1	1	1	1	1
Actinopterygii	Esox_lucius	1	fossil	14935	TAGGAA	AGTAGT	ACTACT	TAGGAA	NW_017858730.1	3469	18403	1	1	1	1	1	0	1	0
Actinopterygii	Esox_lucius	1	fossil	14601	CCTGTT	AGTAGT	ACTACT	CCTGTT	NW_017859235.1	164838	179438	1	1	1	1	1	1	1	1
Actinopterygii	Esox_lucius	1	fossil	20473	TACATT	AGTAGT	ACTACT	TACATT	NW_017859029.1	230407	250879	1	0	1	0	1	1	1	1
Actinopterygii	Esox_lucius	1	fossil	7138	ATTAAT	AGAGAG	CTCTCT	ATTAAT	NC_025979.3	145845	152982	0	0	1	0	0	0	0	0
Actinopterygii	Esox_lucius	1	fossil	14970	TCTAGA	AGTAGT	ACTACT	TCTAGA	NC_025987.3	856366	871335	1	1	0	1	1	1	1	1
Actinopterygii	Esox_lucius	1	fossil	13624	GACAAG	AGTAGT	ACTACT	GACAAG	NC_025968.3	36822101	36835724	1	1	1	1	1	1	0	0
Actinopterygii	Esox_lucius	1	fossil	11447	AACAGT	AGTAGT	ACTACT	AACAGT	NC_025987.3	41646790	41658236	1	1	0	0	0	0	0	1
Actinopterygii	Esox_lucius	1	fossil	14543	CATATT	AGTAGT	ACTACT	CATATT	NW_017858883.1	109697	124239	1	1	0	0	0	0	0	0
Actinopterygii	Esox_lucius	1	fossil	21729	TGTATA	AGTAGT	ACTACT	TGTATA	NC_025987.3	19376987	19398715	0	0	0	0	0	1	0	1
Actinopterygii	Esox_lucius	1	fossil	10595	TACCAC	AGTAGT	ACTACT	TACCAC	NW_017859398.1	2006671	2017265	0	0	0	1	0	1	0	1
Actinopterygii	Esox_lucius	1	fossil	17708	TACATA	AGTAGT	ACTACT	TACATA	NC_025987.3	8803632	8821339	1	1	1	1	0	1	1	1
Actinopterygii	Esox_lucius	1	fossil	11780	TAGGAG	AGTAGT	ACTACT	TAGGAG	NW_017858709.1	4957	16736	1	1	1	1	0	0	1	1
Actinopterygii	Esox_lucius	1	fossil	11696	AATCCC	AGTAGT	ACTACT	AATCCC	NC_025979.3	30005211	30016906	1	1	0	0	1	0	1	1
Actinopterygii	Esox_lucius	1	fossil	10647	ATGGTC	AGTAGT	ACTACT	ATGGTC	NC_025982.3	16569749	16580395	0	1	1	1	1	0	0	1
Actinopterygii	Esox_lucius	1	fossil	12334	GGCCTA	AGTAGT	ACTACT	GGCCTA	NW_017858701.1	112794	125127	1	1	0	1	0	1	1	1
Actinopterygii	Esox_lucius	1	fossil	15026	CACAGC	AGTAGT	ACTACT	CACAGC	NW_017858723.1	110859	125884	1	1	0	1	0	0	1	1
Actinopterygii	Esox_lucius	1	fossil	15523	CAGGAT	AGTAGT	ACTACT	CAGGAT	NW_017859189.1	66272	81794	1	1	1	1	1	1	0	0
Actinopterygii	Esox_lucius	1	fossil	18873	CTTCTT	AGAGAG	CTCTCT	CTTCTT	NC_025972.3	30028952	30047824	1	1	1	1	0	0	0	1
Actinopterygii	Esox_lucius	0	fossil	2242	NA	NA	NA	NA	NW_017859458.1	109947	112188	0	0	0	0	1	1	1	0
Actinopterygii	Esox_lucius	0	fossil	104513	NA	NA	NA	NA	NW_017859115.1	643534	748046	1	1	1	1	0	1	1	1
Actinopterygii	Esox_lucius	0	fossil	43254	NA	NA	NA	NA	NC_025987.3	19970015	20013268	0	0	0	0	1	1	1	1
Actinopterygii	Esox_lucius	0	fossil	5874	NA	NA	NA	NA	NW_017858931.1	490383	496256	1	0	1	1	0	0	1	0
Actinopterygii	Esox_lucius	0	fossil	74291	NA	NA	NA	NA	NW_017858735.1	397806	472096	1	1	1	0	1	0	1	0
Actinopterygii	Esox_lucius	0	fossil	36326	NA	NA	NA	NA	NC_025969.3	6243970	6280295	0	1	1	1	0	0	1	0
Actinopterygii	Esox_lucius	0	fossil	107112	NA	NA	NA	NA	NW_017859311.1	188211	295322	1	0	1	0	1	0	1	0
Actinopterygii	Esox_lucius	0	fossil	32944	NA	NA	NA	NA	NW_017859318.1	10828	43771	0	0	1	1	0	0	1	1
Actinopterygii	Esox_lucius	0	fossil	30028	NA	NA	NA	NA	NC_025974.3	551520	581547	0	0	0	0	1	1	1	1
Actinopterygii	Esox_lucius	0	fossil	33380	NA	NA	NA	NA	NW_017858770.1	601217	634596	1	0	1	0	0	1	1	1
Actinopterygii	Esox_lucius	0	fossil	23916	NA	NA	NA	NA	NC_025987.3	2817587	2841502	0	0	0	0	1	0	1	1
Actinopterygii	Esox_lucius	0	fossil	145409	NA	NA	NA	NA	NC_025981.3	31999737	32145145	0	0	1	1	1	0	1	1
Actinopterygii	Esox_lucius	0	fossil	42563	NA	NA	NA	NA	NC_025978.3	37604702	37647264	1	1	0	0	0	0	1	0
Actinopterygii	Esox_lucius	0	fossil	11306	NA	NA	NA	NA	NW_017858957.1	103453	114758	1	0	0	1	0	0	1	1
Actinopterygii	Esox_lucius	0	fossil	24154	NA	NA	NA	NA	NW_017859233.1	67439	91592	0	0	1	1	1	1	1	1
Actinopterygii	Esox_lucius	0	fossil	11603	NA	NA	NA	NA	NC_025969.3	17633135	17644737	0	0	1	1	0	0	1	1
Actinopterygii	Esox_lucius	0	fossil	27938	NA	NA	NA	NA	NC_025974.3	3157224	3185161	0	0	0	1	0	0	1	0
Actinopterygii	Esox_lucius	0	fossil	10628	NA	NA	NA	NA	NC_025981.3	516892	527519	1	0	1	0	0	0	1	0
Actinopterygii	Esox_lucius	0	fossil	5558	NA	NA	NA	NA	NW_017859311.1	144447	150004	0	0	0	0	1	0	1	1
Actinopterygii	Esox_lucius	0	fossil	36309	NA	NA	NA	NA	NW_017859318.1	868061	904369	0	0	0	0	0	1	1	0
Actinopterygii	Esox_lucius	0	fossil	54347	NA	NA	NA	NA	NW_017859175.1	102977	157323	0	1	0	1	1	1	1	0
Actinopterygii	Esox_lucius	0	fossil	28425	NA	NA	NA	NA	NC_025984.3	36761853	36790277	0	0	0	0	0	0	1	0
Actinopterygii	Esox_lucius	0	fossil	27217	NA	NA	NA	NA	NC_025979.3	34962887	34990103	0	1	1	1	1	1	1	1
Actinopterygii	Esox_lucius	0	fossil	20277	NA	NA	NA	NA	NW_017859080.1	27820	48096	1	0	0	0	0	0	1	1
Actinopterygii	Esox_lucius	0	fossil	20500	NA	NA	NA	NA	NW_017859164.1	299457	319956	0	1	1	1	1	1	1	0
Actinopterygii	Esox_lucius	0	fossil	67329	NA	NA	NA	NA	NC_025984.3	36454154	36521482	0	1	0	1	0	1	1	1
Actinopterygii	Esox_lucius	0	fossil	611	NA	NA	NA	NA	NC_025974.3	108197	108807	0	0	0	0	0	0	1	0
Actinopterygii	Esox_lucius	0	fossil	6810	NA	NA	NA	NA	NC_025986.3	29171376	29178185	0	0	0	1	0	1	1	0
Actinopterygii	Esox_lucius	0	fossil	41469	NA	NA	NA	NA	NW_017858717.1	93624	135092	0	0	0	0	0	1	1	0
Actinopterygii	Esox_lucius	0	fossil	84648	NA	NA	NA	NA	NW_017858766.1	139070	223717	1	1	1	0	0	0	1	1
Actinopterygii	Esox_lucius	0	fossil	29154	NA	NA	NA	NA	NW_017859482.1	121267	150420	0	1	1	1	1	1	1	1
Actinopterygii	Esox_lucius	0	fossil	592	NA	NA	NA	NA	NC_025986.3	37755010	37755601	0	0	0	0	0	0	1	0
Actinopterygii	Esox_lucius	0	fossil	4593	NA	NA	NA	NA	NW_017859279.1	85980	90572	0	0	0	0	0	0	1	0
Actinopterygii	Esox_lucius	0	fossil	67254	NA	NA	NA	NA	NW_017859559.1	112710	179963	1	1	0	1	1	1	1	1
Actinopterygii	Esox_lucius	0	fossil	45986	NA	NA	NA	NA	NW_017858901.1	174447	220432	1	0	0	1	0	1	1	0
Actinopterygii	Esox_lucius	0	fossil	26013	NA	NA	NA	NA	NC_025978.3	9756464	9782476	0	1	1	1	1	1	1	0
Actinopterygii	Esox_lucius	0	fossil	3814	NA	NA	NA	NA	NW_017858781.1	586570	590383	0	0	0	1	1	1	1	0
Actinopterygii	Esox_lucius	0	fossil	25771	NA	NA	NA	NA	NC_025969.3	320741	346511	0	0	0	0	0	0	1	1
Actinopterygii	Esox_lucius	0	fossil	515	NA	NA	NA	NA	NC_025979.3	35166131	35166645	0	0	0	0	0	0	1	0
Actinopterygii	Esox_lucius	0	fossil	34396	NA	NA	NA	NA	NC_025986.3	38921672	38956067	1	1	1	1	0	1	1	1
Actinopterygii	Esox_lucius	0	fossil	9391	NA	NA	NA	NA	NC_025985.3	26021538	26030928	0	0	0	0	1	0	1	0
Actinopterygii	Esox_lucius	0	fossil	54115	NA	NA	NA	NA	NW_017858802.1	168969	223083	1	1	1	0	0	1	0	0
Actinopterygii	Esox_lucius	0	fossil	4245	NA	NA	NA	NA	NW_017859318.1	333403	337647	1	1	0	1	1	0	0	0
Actinopterygii	Esox_lucius	0	fossil	30907	NA	NA	NA	NA	NW_017859305.1	40280	71186	1	1	0	1	1	0	0	1
Actinopterygii	Esox_lucius	0	fossil	34545	NA	NA	NA	NA	NW_017858876.1	276322	310866	1	1	1	1	0	0	0	1
Actinopterygii	Esox_lucius	0	fossil	70084	NA	NA	NA	NA	NW_017859311.1	15783	85866	1	0	1	0	0	1	0	1
Actinopterygii	Esox_lucius	0	fossil	28256	NA	NA	NA	NA	NW_017858972.1	914148	942403	1	1	1	1	1	0	0	1
Actinopterygii	Esox_lucius	0	fossil	2127	NA	NA	NA	NA	NC_025975.3	17104662	17106788	1	1	0	0	1	0	0	0
Actinopterygii	Esox_lucius	0	fossil	43817	NA	NA	NA	NA	NW_017859040.1	191355	235171	1	0	0	0	0	1	0	1
Actinopterygii	Esox_lucius	0	fossil	24930	NA	NA	NA	NA	NC_025986.3	22866835	22891764	1	0	0	1	1	0	0	0
Actinopterygii	Esox_lucius	0	fossil	8450	NA	NA	NA	NA	NW_017859177.1	429574	438023	1	1	0	1	0	1	0	0
Actinopterygii	Esox_lucius	0	fossil	5416	NA	NA	NA	NA	NW_017859198.1	26067	31482	1	0	0	0	0	1	0	0
Actinopterygii	Esox_lucius	0	fossil	6460	NA	NA	NA	NA	NC_025975.3	31274810	31281269	1	0	0	0	1	0	0	0
Actinopterygii	Esox_lucius	0	fossil	24263	NA	NA	NA	NA	NC_025978.3	30334963	30359225	1	1	1	1	1	1	0	0
Actinopterygii	Esox_lucius	0	fossil	43301	NA	NA	NA	NA	NW_017858952.1	96285	139585	1	0	1	1	1	0	0	0
Actinopterygii	Esox_lucius	0	fossil	2445	NA	NA	NA	NA	NW_017859595.1	289370	291814	1	0	0	0	0	0	0	0
Actinopterygii	Esox_lucius	0	fossil	1051	NA	NA	NA	NA	NC_025972.3	29936541	29937591	1	0	0	0	0	0	0	0
Actinopterygii	Esox_lucius	0	fossil	35253	NA	NA	NA	NA	NW_017858732.1	269374	304626	1	1	0	1	1	0	0	0
Actinopterygii	Esox_lucius	0	fossil	2344	NA	NA	NA	NA	NC_025974.3	2265118	2267461	1	0	0	0	1	0	0	0
Actinopterygii	Esox_lucius	0	fossil	10873	NA	NA	NA	NA	NC_025977.3	7871462	7882334	1	0	0	0	0	0	0	0
Actinopterygii	Esox_lucius	0	fossil	9643	NA	NA	NA	NA	NW_017858652.1	533	10175	1	0	0	0	0	0	0	0
Actinopterygii	Esox_lucius	0	fossil	4799	NA	NA	NA	NA	NC_025982.3	2722080	2726878	1	0	1	1	1	1	0	0
Actinopterygii	Esox_lucius	0	fossil	3827	NA	NA	NA	NA	NC_025979.3	32736093	32739919	1	1	1	0	1	0	0	0
Actinopterygii	Esox_lucius	0	fossil	3042	NA	NA	NA	NA	NW_017859533.1	671259	674300	1	1	0	1	0	0	0	0
Actinopterygii	Esox_lucius	0	fossil	5937	NA	NA	NA	NA	NW_017858813.1	232309	238245	1	0	0	0	1	1	0	1
Actinopterygii	Esox_lucius	0	fossil	47476	NA	NA	NA	NA	NW_017859025.1	63124	110599	1	1	1	0	0	0	0	1
Actinopterygii	Esox_lucius	0	fossil	6148	NA	NA	NA	NA	NC_025973.3	401124	407271	1	0	0	1	0	0	0	0
Actinopterygii	Esox_lucius	0	fossil	23923	NA	NA	NA	NA	NC_025969.3	3710989	3734911	1	1	0	0	0	0	0	1
Actinopterygii	Esox_lucius	0	fossil	12318	NA	NA	NA	NA	NW_017858926.1	242729	255046	1	1	1	0	0	0	0	0
Actinopterygii	Esox_lucius	0	fossil	16353	NA	NA	NA	NA	NC_025987.3	1859209	1875561	1	1	0	0	0	0	0	1
Actinopterygii	Esox_lucius	0	fossil	27327	NA	NA	NA	NA	NC_025991.3	2149297	2176623	0	0	1	1	1	1	0	0
Actinopterygii	Esox_lucius	0	fossil	22438	NA	NA	NA	NA	NC_025975.3	30865941	30888378	0	0	1	1	1	0	0	0
Actinopterygii	Esox_lucius	0	fossil	1250	NA	NA	NA	NA	NC_025976.3	1761322	1762571	0	0	0	0	1	1	0	0
Actinopterygii	Esox_lucius	0	fossil	10352	NA	NA	NA	NA	NC_025991.3	4942842	4953193	0	0	1	1	1	0	0	0
Actinopterygii	Esox_lucius	0	fossil	539	NA	NA	NA	NA	NW_017859392.1	41137	41675	0	0	0	0	1	0	0	0
Actinopterygii	Esox_lucius	0	fossil	36400	NA	NA	NA	NA	NC_025984.3	37746164	37782563	0	0	1	0	1	1	0	0
Actinopterygii	Esox_lucius	0	fossil	37430	NA	NA	NA	NA	NC_025986.3	35984	73413	0	0	1	1	1	1	0	1
Actinopterygii	Esox_lucius	0	fossil	473	NA	NA	NA	NA	NW_017858652.1	240555	241027	0	0	0	0	1	0	0	0
Actinopterygii	Esox_lucius	0	fossil	21567	NA	NA	NA	NA	NC_025978.3	36943212	36964778	0	0	0	0	1	0	0	0
Actinopterygii	Esox_lucius	0	fossil	41084	NA	NA	NA	NA	NW_017859127.1	62826	103909	0	1	1	0	1	1	0	1
Actinopterygii	Esox_lucius	0	fossil	14948	NA	NA	NA	NA	NW_017859559.1	283971	298918	0	0	0	1	1	0	0	1
Actinopterygii	Esox_lucius	0	fossil	31669	NA	NA	NA	NA	NW_017859127.1	161283	192951	0	0	0	0	1	0	0	1
Actinopterygii	Esox_lucius	0	fossil	55284	NA	NA	NA	NA	NW_017859311.1	338192	393475	0	0	0	0	1	0	0	1
Actinopterygii	Esox_lucius	0	fossil	1713	NA	NA	NA	NA	NC_025987.3	9302854	9304566	0	0	1	1	0	0	0	0
Actinopterygii	Esox_lucius	0	fossil	9916	NA	NA	NA	NA	NC_025987.3	528762	538677	0	1	1	1	0	1	0	1
Actinopterygii	Esox_lucius	0	fossil	7115	NA	NA	NA	NA	NC_025968.3	35318587	35325701	0	0	1	1	0	0	0	0
Actinopterygii	Esox_lucius	0	fossil	5121	NA	NA	NA	NA	NW_017859557.1	228693	233813	0	1	1	1	0	0	0	0
Actinopterygii	Esox_lucius	0	fossil	25439	NA	NA	NA	NA	NC_025978.3	30406122	30431560	0	1	1	1	0	1	0	0
Actinopterygii	Esox_lucius	0	fossil	433	NA	NA	NA	NA	NC_025974.3	491129	491561	0	0	1	0	0	0	0	0
Actinopterygii	Esox_lucius	0	fossil	2098	NA	NA	NA	NA	NW_017859458.1	199333	201430	0	0	1	1	0	0	0	0
Actinopterygii	Esox_lucius	0	fossil	2093	NA	NA	NA	NA	NW_017858717.1	25372	27464	0	0	1	0	0	0	0	0
Actinopterygii	Esox_lucius	0	fossil	29365	NA	NA	NA	NA	NC_025972.3	29724492	29753856	0	1	1	1	0	0	0	0
Actinopterygii	Esox_lucius	0	fossil	31411	NA	NA	NA	NA	NC_025980.3	5869609	5901019	0	0	1	1	0	1	0	0
Actinopterygii	Esox_lucius	0	fossil	30678	NA	NA	NA	NA	NW_017858970.1	133880	164557	0	1	1	0	0	0	0	0
Actinopterygii	Esox_lucius	0	fossil	738	NA	NA	NA	NA	NC_025991.3	7135763	7136500	0	1	0	0	0	0	0	0
Actinopterygii	Esox_lucius	0	fossil	7642	NA	NA	NA	NA	NC_025978.3	24412019	24419660	0	1	0	1	0	0	0	1
Actinopterygii	Esox_lucius	0	fossil	31989	NA	NA	NA	NA	NC_025968.3	34874608	34906596	0	1	0	0	0	1	0	1
Actinopterygii	Esox_lucius	0	fossil	723	NA	NA	NA	NA	NW_017859373.1	616862	617584	0	1	0	0	0	0	0	0
Actinopterygii	Esox_lucius	0	fossil	24251	NA	NA	NA	NA	NW_017859264.1	5602	29852	0	1	0	0	0	0	0	0
Actinopterygii	Esox_lucius	0	fossil	31976	NA	NA	NA	NA	NW_017859551.1	113986	145961	0	0	0	1	0	0	0	0
Actinopterygii	Esox_lucius	0	fossil	937	NA	NA	NA	NA	NW_017859444.1	74323	75259	0	0	0	1	0	0	0	0
Actinopterygii	Esox_lucius	0	fossil	729	NA	NA	NA	NA	NW_017858701.1	11117	11845	0	0	0	0	0	1	0	0
Actinopterygii	Esox_lucius	0	fossil	516	NA	NA	NA	NA	NW_017858972.1	581253	581768	0	0	0	0	0	1	0	0
Actinopterygii	Esox_lucius	0	fossil	52586	NA	NA	NA	NA	NC_025969.3	2176963	2229548	0	0	0	0	0	1	0	1
Actinopterygii	Esox_lucius	0	fossil	5033	NA	NA	NA	NA	NW_017858705.1	218655	223687	0	0	0	0	0	1	0	1
Actinopterygii	Esox_lucius	0	fossil	8226	NA	NA	NA	NA	NC_025977.3	1240160	1248385	0	0	0	0	0	0	0	1
Actinopterygii	Esox_lucius	0	fossil	3164	NA	NA	NA	NA	NC_025986.3	3781537	3784700	0	0	0	0	0	0	0	1
Actinopterygii	Esox_lucius	0	fossil	76626	NA	NA	NA	NA	NC_025984.3	33412962	33489587	0	0	0	0	0	0	0	1
Actinopterygii	Esox_lucius	0	fossil	22443	NA	NA	NA	NA	NC_025969.3	21663304	21685746	0	0	0	0	0	0	0	1
Actinopterygii	Esox_lucius	0	fossil	28315	NA	NA	NA	NA	NC_025978.3	40768139	40796453	0	0	0	0	0	0	0	1
Actinopterygii	Esox_lucius	0	fossil	3010	NA	NA	NA	NA	NC_025973.3	230882	233891	0	0	0	0	0	0	0	1
Actinopterygii	Fundulus_heteroclitus	1	fossil	16755	CTCATA	AGAAAG	CTCTCT	CTCATA	NW_012225032.1	169306	186060	1	1	1	1	1	1	1	1
Actinopterygii	Fundulus_heteroclitus	1	fossil	4274	CATGAG	AGAGAG	CTCTCT	CATGAG	NW_012224665.1	149923	154196	0	0	0	0	0	0	0	0
Actinopterygii	Fundulus_heteroclitus	0	fossil	8894	NA	NA	NA	NA	NW_012226535.1	8849	17742	1	1	1	1	1	1	1	1
Actinopterygii	Fundulus_heteroclitus	0	fossil	26690	NA	NA	NA	NA	NW_012225757.1	11636	38325	1	1	0	0	0	1	1	1
Actinopterygii	Fundulus_heteroclitus	0	fossil	7924	NA	NA	NA	NA	NW_012227869.1	886	8809	0	0	0	0	0	1	1	1
Actinopterygii	Fundulus_heteroclitus	0	fossil	13096	NA	NA	NA	NA	NW_012225724.1	28110	41205	1	0	0	1	0	0	1	1
Actinopterygii	Fundulus_heteroclitus	0	fossil	18739	NA	NA	NA	NA	NW_012224426.1	795968	814706	0	1	0	1	1	1	1	0
Actinopterygii	Fundulus_heteroclitus	0	fossil	28709	NA	NA	NA	NA	NW_012224924.1	18739	47447	1	1	1	1	0	1	1	0
Actinopterygii	Fundulus_heteroclitus	0	fossil	72107	NA	NA	NA	NA	NW_012225218.1	2917	75023	1	1	0	0	1	1	1	1
Actinopterygii	Fundulus_heteroclitus	0	fossil	33625	NA	NA	NA	NA	NW_012224944.1	140980	174604	1	1	1	1	1	0	1	1
Actinopterygii	Fundulus_heteroclitus	0	fossil	9535	NA	NA	NA	NA	NW_012224749.1	29966	39500	1	0	1	1	1	1	1	1
Actinopterygii	Fundulus_heteroclitus	0	fossil	47649	NA	NA	NA	NA	NW_012225011.1	5413	53061	1	1	1	1	1	0	1	1
Actinopterygii	Fundulus_heteroclitus	0	fossil	15656	NA	NA	NA	NA	NW_012225537.1	34535	50190	1	1	1	1	0	1	1	0
Actinopterygii	Fundulus_heteroclitus	0	fossil	41910	NA	NA	NA	NA	NW_012225197.1	23204	65113	1	1	1	1	1	0	1	1
Actinopterygii	Fundulus_heteroclitus	0	fossil	63353	NA	NA	NA	NA	NW_012225406.1	747	64099	1	1	1	1	1	0	1	1
Actinopterygii	Fundulus_heteroclitus	0	fossil	43221	NA	NA	NA	NA	NW_012224731.1	77952	121172	1	1	1	1	0	0	1	1
Actinopterygii	Fundulus_heteroclitus	0	fossil	31723	NA	NA	NA	NA	NW_012225005.1	23248	54970	1	1	0	1	1	1	1	1
Actinopterygii	Fundulus_heteroclitus	0	fossil	20406	NA	NA	NA	NA	NW_012224735.1	19469	39874	1	1	1	1	1	0	0	0
Actinopterygii	Fundulus_heteroclitus	0	fossil	25499	NA	NA	NA	NA	NW_012224584.1	19457	44955	1	1	1	0	0	0	0	1
Actinopterygii	Fundulus_heteroclitus	0	fossil	31632	NA	NA	NA	NA	NW_012225923.1	1396	33027	1	0	0	1	1	0	0	1
Actinopterygii	Fundulus_heteroclitus	0	fossil	22225	NA	NA	NA	NA	NW_012225098.1	37351	59575	1	1	1	1	1	0	0	1
Actinopterygii	Fundulus_heteroclitus	0	fossil	5869	NA	NA	NA	NA	NW_012227592.1	4507	10375	1	1	1	1	1	0	0	1
Actinopterygii	Fundulus_heteroclitus	0	fossil	25418	NA	NA	NA	NA	NW_012224735.1	132903	158320	1	0	0	0	0	0	0	1
Actinopterygii	Fundulus_heteroclitus	0	fossil	24074	NA	NA	NA	NA	NW_012234463.1	547451	571524	1	1	1	1	0	0	0	0
Actinopterygii	Fundulus_heteroclitus	0	fossil	4293	NA	NA	NA	NA	NW_012225099.1	9877	14169	1	1	1	0	0	0	0	1
Actinopterygii	Fundulus_heteroclitus	0	fossil	24789	NA	NA	NA	NA	NW_012225360.1	61080	85868	1	0	0	0	0	1	0	1
Actinopterygii	Fundulus_heteroclitus	0	fossil	8978	NA	NA	NA	NA	NW_012227264.1	5626	14603	1	1	0	1	1	0	0	1
Actinopterygii	Fundulus_heteroclitus	0	fossil	13557	NA	NA	NA	NA	NW_012225343.1	5119	18675	1	0	0	0	0	0	0	0
Actinopterygii	Fundulus_heteroclitus	0	fossil	41697	NA	NA	NA	NA	NW_012234259.1	126576	168272	1	1	1	1	1	1	0	1
Actinopterygii	Fundulus_heteroclitus	0	fossil	6776	NA	NA	NA	NA	NW_012225081.1	120447	127222	0	1	0	0	0	0	0	1
Actinopterygii	Gadus_morhua	0	fossil	26741	NA	NA	NA	NA	CAEA020022276.1	1749	28489	1	1	1	1	1	1	1	1
Actinopterygii	Gadus_morhua	0	fossil	5990	NA	NA	NA	NA	CAEA020001945.1	17433	23422	1	1	1	1	1	1	1	0
Actinopterygii	Gadus_morhua	0	fossil	25572	NA	NA	NA	NA	CAEA020024477.1	27981	53552	1	1	1	1	1	1	1	0
Actinopterygii	Gadus_morhua	0	fossil	1081	NA	NA	NA	NA	CAEA020018445.1	878	1958	1	0	0	0	0	0	0	0
Actinopterygii	Gadus_morhua	0	fossil	3358	NA	NA	NA	NA	CAEA020014216.1	10979	14336	0	0	0	0	0	0	0	1
Actinopterygii	Gasterosteus_aculeatus	0	fossil	16635	NA	NA	NA	NA	AANH01012190.1	68356	84990	0	0	1	1	1	1	1	1
Actinopterygii	Gasterosteus_aculeatus	0	fossil	13045	NA	NA	NA	NA	AANH01001939.1	5374	18418	1	1	1	1	1	1	1	1
Actinopterygii	Gasterosteus_aculeatus	0	fossil	3432	NA	NA	NA	NA	AANH01015626.1	1228	4659	1	0	0	0	1	0	1	0
Actinopterygii	Gasterosteus_aculeatus	0	fossil	7561	NA	NA	NA	NA	AANH01015206.1	2130	9690	1	0	0	0	1	0	1	1
Actinopterygii	Gasterosteus_aculeatus	0	fossil	5952	NA	NA	NA	NA	AANH01013849.1	2406	8357	1	0	0	0	1	0	1	1
Actinopterygii	Gasterosteus_aculeatus	0	fossil	3258	NA	NA	NA	NA	AANH01015372.1	2237	5494	1	0	0	0	1	0	1	0
Actinopterygii	Gasterosteus_aculeatus	0	fossil	25924	NA	NA	NA	NA	AANH01012756.1	13437	39360	0	0	0	0	1	0	1	1
Actinopterygii	Gasterosteus_aculeatus	0	fossil	4292	NA	NA	NA	NA	AANH01014500.1	9728	14019	1	0	0	0	1	0	1	0
Actinopterygii	Gasterosteus_aculeatus	0	fossil	5652	NA	NA	NA	NA	AANH01012907.1	17817	23468	1	0	0	0	1	0	1	1
Actinopterygii	Gasterosteus_aculeatus	0	fossil	23489	NA	NA	NA	NA	AANH01012748.1	32233	55721	1	0	0	0	1	0	1	0
Actinopterygii	Gasterosteus_aculeatus	0	fossil	6960	NA	NA	NA	NA	AANH01015530.1	69	7028	1	0	0	0	1	0	1	1
Actinopterygii	Gasterosteus_aculeatus	0	fossil	8004	NA	NA	NA	NA	AANH01015081.1	940	8943	1	0	0	0	1	0	1	1
Actinopterygii	Gasterosteus_aculeatus	0	fossil	5600	NA	NA	NA	NA	AANH01014536.1	18870	24469	1	0	0	0	0	0	1	0
Actinopterygii	Gasterosteus_aculeatus	0	fossil	15052	NA	NA	NA	NA	AANH01014161.1	10732	25783	1	0	0	0	1	0	1	1
Actinopterygii	Gasterosteus_aculeatus	0	fossil	3510	NA	NA	NA	NA	AANH01012913.1	1135	4644	1	0	0	0	1	0	1	0
Actinopterygii	Gasterosteus_aculeatus	0	fossil	7938	NA	NA	NA	NA	AANH01014627.1	9190	17127	1	0	0	0	1	0	1	1
Actinopterygii	Gasterosteus_aculeatus	0	fossil	5660	NA	NA	NA	NA	AANH01014894.1	1329	6988	1	0	0	0	1	0	1	1
Actinopterygii	Gasterosteus_aculeatus	0	fossil	10070	NA	NA	NA	NA	AANH01014686.1	7157	17226	1	0	0	0	1	0	1	1
Actinopterygii	Gasterosteus_aculeatus	0	fossil	8044	NA	NA	NA	NA	AANH01014430.1	4753	12796	1	0	0	0	1	0	1	1
Actinopterygii	Gasterosteus_aculeatus	0	fossil	6510	NA	NA	NA	NA	AANH01014885.1	32	6541	1	0	0	0	1	0	1	0
Actinopterygii	Gasterosteus_aculeatus	0	fossil	3893	NA	NA	NA	NA	AANH01013389.1	33481	37373	1	0	0	0	1	0	1	0
Actinopterygii	Gasterosteus_aculeatus	0	fossil	6439	NA	NA	NA	NA	AANH01014396.1	14634	21072	1	0	0	0	1	0	1	1
Actinopterygii	Gasterosteus_aculeatus	0	fossil	6099	NA	NA	NA	NA	AANH01015440.1	2792	8890	1	0	0	0	1	0	1	1
Actinopterygii	Gasterosteus_aculeatus	0	fossil	6073	NA	NA	NA	NA	AANH01015198.1	4838	10910	1	0	0	0	1	0	1	1
Actinopterygii	Gasterosteus_aculeatus	0	fossil	3485	NA	NA	NA	NA	AANH01015031.1	1569	5053	1	0	0	0	1	0	1	0
Actinopterygii	Gasterosteus_aculeatus	0	fossil	4920	NA	NA	NA	NA	AANH01014584.1	2463	7382	0	0	0	0	1	0	1	1
Actinopterygii	Gasterosteus_aculeatus	0	fossil	7773	NA	NA	NA	NA	AANH01015514.1	264	8036	1	0	0	0	1	0	1	1
Actinopterygii	Gasterosteus_aculeatus	0	fossil	5156	NA	NA	NA	NA	AANH01013104.1	458	5613	1	0	0	0	0	0	1	1
Actinopterygii	Gasterosteus_aculeatus	0	fossil	3509	NA	NA	NA	NA	AANH01015310.1	1180	4688	1	0	0	0	1	0	1	0
Actinopterygii	Gasterosteus_aculeatus	0	fossil	32307	NA	NA	NA	NA	AANH01010448.1	14395	46701	1	0	0	0	0	0	0	1
Actinopterygii	Gasterosteus_aculeatus	0	fossil	6560	NA	NA	NA	NA	AANH01014702.1	355	6914	1	0	0	0	1	0	0	1
Actinopterygii	Gasterosteus_aculeatus	0	fossil	1882	NA	NA	NA	NA	AANH01015687.1	4287	6168	1	0	0	0	1	0	0	0
Actinopterygii	Gasterosteus_aculeatus	0	fossil	1962	NA	NA	NA	NA	AANH01013388.1	37277	39238	1	0	0	0	1	0	0	0
Actinopterygii	Gasterosteus_aculeatus	0	fossil	22687	NA	NA	NA	NA	AANH01013982.1	1398	24084	1	0	0	0	1	0	0	0
Actinopterygii	Gasterosteus_aculeatus	0	fossil	6557	NA	NA	NA	NA	AANH01014283.1	8297	14853	1	0	0	0	1	0	0	1
Actinopterygii	Gasterosteus_aculeatus	0	fossil	20224	NA	NA	NA	NA	AANH01013852.1	630	20853	0	0	0	0	1	0	0	1
Actinopterygii	Helostoma_temminkii	0	fossil	4414	NA	NA	NA	NA	OMLM01013608.1	143	4556	0	0	0	0	0	1	0	1
Actinopterygii	Helostoma_temminkii	0	fossil	1716	NA	NA	NA	NA	OMLM01020379.1	5828	7543	0	0	0	0	0	0	0	1
Actinopterygii	Hucho_hucho	1	fossil	9032	GACGTG	AGAGAG	CTCTCT	CAAGTG	QNTS01000693.1	722882	731913	1	1	1	1	1	1	1	0
Actinopterygii	Hucho_hucho	1	fossil	19178	GCTGCC	AGAGAG	CTCTCT	CACATG	QNTS01007446.1	10983	30160	0	1	1	1	1	1	1	1
Actinopterygii	Hucho_hucho	1	fossil	9231	CATGTC	AGAGAG	CTCTCT	CAGGGG	QNTS01003338.1	77823	87053	1	1	1	1	1	1	1	0
Actinopterygii	Hucho_hucho	1	fossil	11370	GCCCTG	AGAGAG	CTCTCT	GCCTTG	QNTS01000261.1	299347	310716	1	0	0	1	1	1	1	0
Actinopterygii	Hucho_hucho	1	fossil	12703	TCGGTC	AGAGAG	CTCTCT	TCTGTC	QNTS01001850.1	99512	112214	1	1	0	1	1	1	1	0
Actinopterygii	Hucho_hucho	1	fossil	9979	GTCATC	AGAGAG	CTCTCT	GTTGGG	QNTS01002562.1	148564	158542	1	1	1	1	1	0	0	0
Actinopterygii	Hucho_hucho	1	fossil	10342	ACTGAC	AGAGAG	CTCTCT	ACTTAT	QNTS01002225.1	289963	300304	1	0	0	1	1	1	1	0
Actinopterygii	Hucho_hucho	1	fossil	11568	GGTGAG	AGAGAA	CTCTCT	CTGGTG	QNTS01000339.1	708260	719827	1	1	0	0	1	1	1	0
Actinopterygii	Hucho_hucho	1	fossil	16811	GATGGT	AGAGAG	CTCTCT	GATGGT	QNTS01000481.1	164591	181401	1	1	1	1	1	1	1	1
Actinopterygii	Hucho_hucho	1	fossil	15228	AGTGCA	AGAGAG	CTCTCT	AGTGCA	QNTS01000536.1	403368	418595	1	1	1	1	1	1	1	1
Actinopterygii	Hucho_hucho	1	fossil	25994	GGCATG	AGAGAG	CTCTCT	GGCATG	QNTS01002014.1	14615	40608	1	1	1	1	1	1	1	1
Actinopterygii	Hucho_hucho	1	fossil	20200	GATGTC	AGAGAG	CTCTCT	GATGTC	QNTS01000738.1	258135	278334	1	1	1	1	1	1	1	1
Actinopterygii	Hucho_hucho	1	fossil	15399	CTCAGC	AGAGAG	CTCTCT	CTCAGC	QNTS01001928.1	172848	188246	1	1	1	1	1	1	1	1
Actinopterygii	Hucho_hucho	1	fossil	12340	GCTATG	AGAGAG	CTCTCT	GCTATG	QNTS01006642.1	58642	70981	1	1	1	1	1	1	1	0
Actinopterygii	Hucho_hucho	1	fossil	12631	CATGTT	AGAGAG	CTCTCT	CATGTT	QNTS01000065.1	3028	15658	1	1	1	1	1	0	1	0
Actinopterygii	Hucho_hucho	1	fossil	19898	GACGTC	AGAGAG	CTCTCT	GACGTC	QNTS01000393.1	587528	607425	1	1	1	1	1	1	1	0
Actinopterygii	Hucho_hucho	1	fossil	11806	AATGTA	AGAGAG	CTCTCT	AATGTA	QNTS01000444.1	556512	568317	0	1	1	1	1	1	1	0
Actinopterygii	Hucho_hucho	1	fossil	25097	TGTGTC	AGAGAG	CTCTCT	TGTGTC	QNTS01000955.1	439218	464314	1	1	1	1	1	1	1	1
Actinopterygii	Hucho_hucho	1	fossil	14126	CTCAGA	AGAGAG	CTCTCT	CTCAGA	QNTS01006155.1	53090	67215	0	1	1	0	0	0	1	1
Actinopterygii	Hucho_hucho	1	fossil	10107	GGTGTT	AGAGAG	CTCTCT	GGTGTT	QNTS01000306.1	687204	697310	1	1	1	1	0	1	1	0
Actinopterygii	Hucho_hucho	1	fossil	11507	CATGAG	AGAGAG	CTCTCT	CATGAG	QNTS01000612.1	22228	33734	1	1	1	1	0	1	1	0
Actinopterygii	Hucho_hucho	1	fossil	12153	TAAGCA	AGAGAG	CTCTCT	TAAGCA	QNTS01011946.1	13690	25842	0	0	0	1	1	1	1	1
Actinopterygii	Hucho_hucho	1	fossil	31946	GTCCAT	AGAGAG	CTCTCT	GTCCAT	QNTS01009480.1	33594	65539	1	0	0	1	1	1	1	1
Actinopterygii	Hucho_hucho	0	fossil	6100	NA	NA	NA	NA	QNTS01001926.1	73946	80045	1	1	1	1	1	1	1	0
Actinopterygii	Hucho_hucho	0	fossil	36025	NA	NA	NA	NA	QNTS01001535.1	246876	282900	1	1	1	0	1	1	1	1
Actinopterygii	Hucho_hucho	0	fossil	8259	NA	NA	NA	NA	QNTS01000273.1	585477	593735	0	1	1	0	0	1	1	1
Actinopterygii	Hucho_hucho	0	fossil	13169	NA	NA	NA	NA	QNTS01007056.1	26790	39958	1	1	1	1	1	1	1	0
Actinopterygii	Hucho_hucho	0	fossil	8811	NA	NA	NA	NA	QNTS01004278.1	93460	102270	1	1	1	1	1	1	1	0
Actinopterygii	Hucho_hucho	0	fossil	27791	NA	NA	NA	NA	QNTS01000019.1	380275	408065	1	1	1	1	1	1	1	1
Actinopterygii	Hucho_hucho	0	fossil	29870	NA	NA	NA	NA	QNTS01003049.1	10239	40108	1	1	1	1	0	1	1	1
Actinopterygii	Hucho_hucho	0	fossil	27029	NA	NA	NA	NA	QNTS01011564.1	1315	28343	1	1	1	1	0	1	1	0
Actinopterygii	Hucho_hucho	0	fossil	26835	NA	NA	NA	NA	QNTS01001488.1	79642	106476	0	1	1	1	1	1	1	0
Actinopterygii	Hucho_hucho	0	fossil	34356	NA	NA	NA	NA	QNTS01000269.1	11022	45377	1	1	0	0	0	0	1	0
Actinopterygii	Hucho_hucho	0	fossil	29371	NA	NA	NA	NA	QNTS01004994.1	53584	82954	1	1	1	1	0	0	1	0
Actinopterygii	Hucho_hucho	0	fossil	25677	NA	NA	NA	NA	QNTS01004215.1	46219	71895	1	1	0	0	0	0	1	1
Actinopterygii	Hucho_hucho	0	fossil	25695	NA	NA	NA	NA	QNTS01002850.1	96161	121855	1	0	1	1	1	1	1	0
Actinopterygii	Hucho_hucho	0	fossil	32489	NA	NA	NA	NA	QNTS01000193.1	1024064	1056552	1	1	1	1	1	1	1	1
Actinopterygii	Hucho_hucho	0	fossil	51311	NA	NA	NA	NA	QNTS01001520.1	23438	74748	1	1	1	1	0	1	1	0
Actinopterygii	Hucho_hucho	0	fossil	27730	NA	NA	NA	NA	QNTS01010596.1	4608	32337	0	1	1	1	1	0	1	1
Actinopterygii	Hucho_hucho	0	fossil	27869	NA	NA	NA	NA	QNTS01002226.1	95867	123735	1	0	0	1	1	1	1	1
Actinopterygii	Hucho_hucho	0	fossil	60833	NA	NA	NA	NA	QNTS01002136.1	34596	95428	1	0	0	1	1	1	1	1
Actinopterygii	Hucho_hucho	0	fossil	12858	NA	NA	NA	NA	QNTS01007509.1	35641	48498	0	0	0	1	1	0	1	0
Actinopterygii	Hucho_hucho	0	fossil	34901	NA	NA	NA	NA	QNTS01001852.1	722	35622	1	0	1	0	0	0	1	1
Actinopterygii	Hucho_hucho	0	fossil	6855	NA	NA	NA	NA	QNTS01015866.1	11112	17966	1	1	1	0	0	0	1	1
Actinopterygii	Hucho_hucho	0	fossil	12963	NA	NA	NA	NA	QNTS01012273.1	12961	25923	0	0	1	1	0	0	1	1
Actinopterygii	Hucho_hucho	0	fossil	28418	NA	NA	NA	NA	QNTS01010057.1	6223	34640	1	0	0	1	1	1	0	1
Actinopterygii	Hucho_hucho	0	fossil	11877	NA	NA	NA	NA	QNTS01003232.1	132540	144416	1	1	0	0	0	1	0	0
Actinopterygii	Hucho_hucho	0	fossil	24813	NA	NA	NA	NA	QNTS01000375.1	740347	765159	1	1	1	1	0	0	0	1
Actinopterygii	Hucho_hucho	0	fossil	29824	NA	NA	NA	NA	QNTS01002188.1	82628	112451	1	1	1	0	1	1	0	1
Actinopterygii	Hucho_hucho	0	fossil	23542	NA	NA	NA	NA	QNTS01001927.1	199359	222900	1	1	1	1	0	0	0	0
Actinopterygii	Hucho_hucho	0	fossil	6027	NA	NA	NA	NA	QNTS01001429.1	1251	7277	1	0	0	0	0	0	0	0
Actinopterygii	Hucho_hucho	0	fossil	22532	NA	NA	NA	NA	QNTS01010204.1	12215	34746	1	0	0	0	0	0	0	1
Actinopterygii	Hucho_hucho	0	fossil	10872	NA	NA	NA	NA	QNTS01000131.1	1666276	1677147	1	1	1	1	0	0	0	0
Actinopterygii	Hucho_hucho	0	fossil	3053	NA	NA	NA	NA	QNTS01009374.1	5811	8863	1	1	1	1	0	0	0	0
Actinopterygii	Hucho_hucho	0	fossil	13514	NA	NA	NA	NA	QNTS01000714.1	4069	17582	1	1	1	1	1	0	0	1
Actinopterygii	Hucho_hucho	0	fossil	34594	NA	NA	NA	NA	QNTS01009495.1	14184	48777	0	1	0	1	0	0	0	1
Actinopterygii	Hucho_hucho	0	fossil	12382	NA	NA	NA	NA	QNTS01001762.1	4425	16806	0	0	0	0	0	0	0	1
Actinopterygii	Ictalurus_punctatus	1	fossil	54344	GGAATG	AGAGAG	TTCTCT	GATAGG	NC_030420.1	15485399	15539742	0	0	0	0	0	0	0	0
Actinopterygii	Ictalurus_punctatus	1	fossil	30882	CACAGT	AGAGAG	CTTTTT	TCACAG	NC_030426.1	25172263	25203144	1	1	1	1	0	0	1	1
Actinopterygii	Ictalurus_punctatus	1	fossil	12119	AATGGG	AGTAGC	ACTACT	AATGGG	NC_030419.1	17486774	17498892	0	1	1	0	0	1	1	0
Actinopterygii	Ictalurus_punctatus	1	fossil	16244	AACCTG	AGTAGT	ACTACT	ACCTCG	NC_030440.1	14955619	14971862	0	0	0	0	0	1	1	1
Actinopterygii	Ictalurus_punctatus	1	fossil	19723	TCCCTT	ACTAGT	ACTAGT	AAGGGA	NC_030419.1	14803389	14823111	0	0	1	1	1	1	1	1
Actinopterygii	Ictalurus_punctatus	1	fossil	31983	GCTATA	AGTAGT	ACTACT	GGTATA	NC_030420.1	13079594	13111576	1	1	1	1	0	1	0	1
Actinopterygii	Ictalurus_punctatus	1	fossil	15717	TATGTT	AGTCGT	ACTACT	GATGTA	NC_030434.1	3027375	3043091	0	0	0	0	0	0	0	0
Actinopterygii	Ictalurus_punctatus	1	fossil	15276	AGTCTA	AGTAGT	ACTACT	CATGTA	NC_030419.1	21626649	21641924	1	1	1	1	1	1	1	1
Actinopterygii	Ictalurus_punctatus	1	fossil	38757	TATATA	AGTAGT	ACTACT	TATACA	NC_030419.1	16474027	16512783	1	1	1	1	1	1	0	1
Actinopterygii	Ictalurus_punctatus	1	fossil	14073	TACTTA	AGTAGT	ACTACT	TACATA	NC_030443.1	817792	831864	1	1	1	1	1	1	1	1
Actinopterygii	Ictalurus_punctatus	1	fossil	13912	CAACTG	ACTAGT	ACTACT	CAACTG	NC_030419.1	21880020	21893931	1	1	1	1	1	1	1	0
Actinopterygii	Ictalurus_punctatus	1	fossil	14866	AAGGCA	AGTAGT	ACTACT	GACTTG	NW_016098069.1	207	15072	1	1	1	1	1	1	1	1
Actinopterygii	Ictalurus_punctatus	1	fossil	10547	GTTTGT	AGTAGT	ACTACT	GTTTTA	NC_030443.1	6486306	6496852	1	0	0	0	0	1	1	1
Actinopterygii	Ictalurus_punctatus	1	fossil	14994	ATCATG	AGTAGT	AATACT	ATCATG	NC_030419.1	18038542	18053535	1	0	1	1	1	1	0	1
Actinopterygii	Ictalurus_punctatus	1	fossil	16101	GGCGTC	AGAGAG	CTCTGG	CGTCAA	NC_030440.1	14933740	14949840	0	1	1	1	1	1	1	1
Actinopterygii	Ictalurus_punctatus	1	fossil	14649	GCCGGC	AAAGAG	CTCTCT	GCCGGC	NC_030420.1	13081538	13096186	1	1	1	1	1	1	1	1
Actinopterygii	Ictalurus_punctatus	1	fossil	28260	CCCGAG	AGAGAG	CTCTCT	CACAGG	NW_016098041.1	7815	36074	1	1	1	1	1	1	1	0
Actinopterygii	Ictalurus_punctatus	1	fossil	18299	ATGGAT	AGAGAG	CTCTCT	ATGGAT	NC_030433.1	9473868	9492166	1	1	1	1	1	0	1	0
Actinopterygii	Ictalurus_punctatus	1	fossil	11058	GATGTG	AGAGAG	CTCTCT	TATAAT	NC_030419.1	17691093	17702150	1	0	0	1	1	1	1	1
Actinopterygii	Ictalurus_punctatus	1	fossil	13956	ACCACT	AGAGAG	CTCTCT	GCCACT	NC_030420.1	11339275	11353230	1	1	1	1	1	1	1	1
Actinopterygii	Ictalurus_punctatus	1	fossil	323	CACATG	AGAGAG	CTCTCT	CACATG	NC_030431.1	17572976	17573298	0	0	0	0	0	0	0	0
Actinopterygii	Ictalurus_punctatus	1	fossil	14726	CTCATC	AGAGAG	CTCTCT	CCCGGC	NC_030434.1	3980304	3995029	1	1	1	1	1	1	1	1
Actinopterygii	Ictalurus_punctatus	1	fossil	10048	TCCACA	TATATA	TATATA	TCTCCT	NC_030417.1	22596071	22606118	1	0	0	0	0	0	1	0
Actinopterygii	Ictalurus_punctatus	1	fossil	7625	ACAGTA	TATATA	TATATA	TGACAG	NC_030444.1	6047960	6055584	0	0	0	0	0	0	0	1
Actinopterygii	Ictalurus_punctatus	1	fossil	39699	TGATAG	AGAGAG	CTCTCT	TTCTCG	NC_030434.1	178417	218115	0	0	0	0	0	1	1	1
Actinopterygii	Ictalurus_punctatus	1	fossil	25991	AGAGAG	AGAGAG	CTCTCT	TACATG	NC_030425.1	26604569	26630559	1	0	0	1	1	1	1	1
Actinopterygii	Ictalurus_punctatus	1	fossil	29025	ATTAGC	AGAGAT	CTCTCT	GGCAGT	NC_030441.1	5843942	5872966	1	1	1	1	1	0	0	1
Actinopterygii	Ictalurus_punctatus	1	fossil	7100	CAAGAG	ACAGAG	CTCTCT	CTTGTG	NC_030417.1	25323301	25330400	1	1	1	1	1	1	0	0
Actinopterygii	Ictalurus_punctatus	1	fossil	21377	GATGCA	AGTAGT	ACTACT	GATGCA	NC_030438.1	9706689	9728065	1	1	1	1	0	1	0	1
Actinopterygii	Ictalurus_punctatus	1	fossil	14704	GCTCTG	AGAGAG	CTCTCT	GCTCTG	NC_030426.1	25042718	25057421	0	0	0	0	0	0	1	1
Actinopterygii	Ictalurus_punctatus	1	fossil	23722	CATGTT	AGAGAG	CTCTCT	CATGTT	NC_030419.1	16220860	16244581	1	1	0	1	1	1	1	1
Actinopterygii	Ictalurus_punctatus	1	fossil	13488	CATACC	AGAGAG	CTCTCT	CATACC	NC_030419.1	18814900	18828387	1	1	1	1	0	1	1	1
Actinopterygii	Ictalurus_punctatus	1	fossil	14961	CCCATT	AGAGAG	CTCTCT	CCCATT	NC_030431.1	14937822	14952782	1	1	1	1	1	1	1	1
Actinopterygii	Ictalurus_punctatus	1	fossil	15115	CCTGTG	AGTAGT	ACTACT	CCTGTG	NC_030435.1	13809257	13824371	1	1	1	1	1	1	1	1
Actinopterygii	Ictalurus_punctatus	1	fossil	14165	TACAGG	AGTAGT	ACTACT	TACAGG	NC_030418.1	6953467	6967631	0	0	0	0	1	1	1	1
Actinopterygii	Ictalurus_punctatus	1	fossil	13149	AGCCTA	AGTAGT	ACTACT	AGCCTA	NC_030433.1	10124410	10137558	1	1	1	1	1	1	1	0
Actinopterygii	Ictalurus_punctatus	1	fossil	14130	TGTGTG	AGAGAG	CTCTCT	TGTGTG	NC_030416.1	8345585	8359714	1	1	1	1	1	1	1	1
Actinopterygii	Ictalurus_punctatus	1	fossil	14413	AGTGAG	AGAGAG	CTCTCT	AGTGAG	NC_030419.1	15298329	15312741	0	0	0	0	0	0	1	1
Actinopterygii	Ictalurus_punctatus	1	fossil	15316	GTGGAT	AGAGAG	CTCTCT	GTGGAT	NC_030420.1	13330767	13346082	1	1	1	1	1	1	1	1
Actinopterygii	Ictalurus_punctatus	1	fossil	11825	CACAAT	AGTAGT	ACTACT	CACAAT	NC_030419.1	21542674	21554498	0	0	0	1	1	1	1	1
Actinopterygii	Ictalurus_punctatus	1	fossil	6225	TATAGC	AGAGAG	CTCTCT	TATAGC	NC_030443.1	9721561	9727785	0	0	0	0	0	0	0	0
Actinopterygii	Ictalurus_punctatus	1	fossil	4829	CTCAGT	AGAGAG	CTCTCT	CTCAGT	NC_030421.1	445773	450601	0	0	0	0	0	0	0	0
Actinopterygii	Ictalurus_punctatus	1	fossil	6175	GACCAT	AGAGAG	CTCTCT	GACCAT	NC_030425.1	28195431	28201605	0	0	0	0	0	0	0	0
Actinopterygii	Ictalurus_punctatus	1	fossil	11643	TCTACC	AGAGAG	CTCTCT	TCTACC	NC_030419.1	15908212	15919854	0	0	0	0	1	0	0	0
Actinopterygii	Ictalurus_punctatus	1	fossil	14895	GATAGT	AGAGAG	CTCTCT	GATAGT	NC_030417.1	10705279	10720173	0	0	0	0	0	0	1	1
Actinopterygii	Ictalurus_punctatus	0	fossil	49227	NA	NA	NA	NA	NC_030435.1	11895551	11944777	1	1	1	1	1	1	1	1
Actinopterygii	Ictalurus_punctatus	0	fossil	5531	NA	NA	NA	NA	NC_030434.1	3319986	3325516	0	0	0	0	0	0	1	1
Actinopterygii	Ictalurus_punctatus	0	fossil	9654	NA	NA	NA	NA	NC_030428.1	10888200	10897853	1	1	1	1	1	0	1	1
Actinopterygii	Ictalurus_punctatus	0	fossil	192615	NA	NA	NA	NA	NC_030428.1	24269086	24461700	1	1	1	1	1	1	1	1
Actinopterygii	Ictalurus_punctatus	0	fossil	27993	NA	NA	NA	NA	NC_030434.1	1209325	1237317	1	1	1	1	1	0	1	1
Actinopterygii	Ictalurus_punctatus	0	fossil	30112	NA	NA	NA	NA	NC_030420.1	7990196	8020307	0	0	1	1	1	1	1	1
Actinopterygii	Ictalurus_punctatus	0	fossil	26337	NA	NA	NA	NA	NC_030434.1	1120695	1147031	1	1	1	1	1	1	1	1
Actinopterygii	Ictalurus_punctatus	0	fossil	25678	NA	NA	NA	NA	NC_030419.1	16072718	16098395	1	1	1	1	0	0	1	1
Actinopterygii	Ictalurus_punctatus	0	fossil	30128	NA	NA	NA	NA	NC_030425.1	14996565	15026692	1	1	1	1	1	0	1	1
Actinopterygii	Ictalurus_punctatus	0	fossil	29526	NA	NA	NA	NA	NC_030435.1	11415437	11444962	0	1	1	1	1	0	1	1
Actinopterygii	Ictalurus_punctatus	0	fossil	25998	NA	NA	NA	NA	NC_030441.1	1293361	1319358	1	1	1	1	1	1	1	1
Actinopterygii	Ictalurus_punctatus	0	fossil	5903	NA	NA	NA	NA	NC_030426.1	26377807	26383709	1	1	1	1	1	1	1	0
Actinopterygii	Ictalurus_punctatus	0	fossil	49253	NA	NA	NA	NA	NC_030419.1	24902158	24951410	1	0	0	1	1	0	1	1
Actinopterygii	Ictalurus_punctatus	0	fossil	28596	NA	NA	NA	NA	NC_030431.1	14635630	14664225	0	1	0	1	1	1	1	1
Actinopterygii	Ictalurus_punctatus	0	fossil	14681	NA	NA	NA	NA	NC_030434.1	4769565	4784245	0	0	0	0	0	0	1	1
Actinopterygii	Ictalurus_punctatus	0	fossil	30576	NA	NA	NA	NA	NC_030426.1	25534527	25565102	1	0	0	1	1	0	1	1
Actinopterygii	Ictalurus_punctatus	0	fossil	4904	NA	NA	NA	NA	NC_030419.1	16341115	16346018	1	0	0	0	0	0	1	1
Actinopterygii	Ictalurus_punctatus	0	fossil	22497	NA	NA	NA	NA	NC_030419.1	16589032	16611528	0	0	0	0	1	1	1	1
Actinopterygii	Ictalurus_punctatus	0	fossil	64665	NA	NA	NA	NA	NC_030433.1	9295410	9360074	1	1	0	0	1	1	1	1
Actinopterygii	Ictalurus_punctatus	0	fossil	25131	NA	NA	NA	NA	NC_030426.1	26015548	26040678	1	1	1	1	1	0	1	0
Actinopterygii	Ictalurus_punctatus	0	fossil	3559	NA	NA	NA	NA	NC_030426.1	24849026	24852584	0	0	0	0	0	0	1	1
Actinopterygii	Ictalurus_punctatus	0	fossil	43475	NA	NA	NA	NA	NW_016098035.1	1318	44792	1	1	1	1	1	1	1	1
Actinopterygii	Ictalurus_punctatus	0	fossil	4038	NA	NA	NA	NA	NC_030428.1	24139662	24143699	0	0	0	0	1	1	1	1
Actinopterygii	Ictalurus_punctatus	0	fossil	36682	NA	NA	NA	NA	NW_016098044.1	3	36684	1	1	1	0	1	1	1	1
Actinopterygii	Ictalurus_punctatus	0	fossil	9929	NA	NA	NA	NA	NC_030419.1	15435042	15444970	1	1	1	1	0	1	1	1
Actinopterygii	Ictalurus_punctatus	0	fossil	28737	NA	NA	NA	NA	NC_030420.1	14331012	14359748	0	1	1	1	1	1	1	1
Actinopterygii	Ictalurus_punctatus	0	fossil	20013	NA	NA	NA	NA	NC_030416.1	10714313	10734325	0	0	0	0	0	0	1	0
Actinopterygii	Ictalurus_punctatus	0	fossil	40247	NA	NA	NA	NA	NC_030432.1	24067181	24107427	1	0	0	0	0	1	1	1
Actinopterygii	Ictalurus_punctatus	0	fossil	9495	NA	NA	NA	NA	NW_016098017.1	47981	57475	1	1	1	1	1	1	0	1
Actinopterygii	Ictalurus_punctatus	0	fossil	28880	NA	NA	NA	NA	NC_030421.1	22102448	22131327	1	0	1	1	1	1	0	1
Actinopterygii	Ictalurus_punctatus	0	fossil	21340	NA	NA	NA	NA	NC_030420.1	6694077	6715416	1	1	1	0	0	0	0	0
Actinopterygii	Ictalurus_punctatus	0	fossil	25889	NA	NA	NA	NA	NC_030420.1	7000110	7025998	1	1	0	0	0	0	0	0
Actinopterygii	Ictalurus_punctatus	0	fossil	25605	NA	NA	NA	NA	NC_030425.1	14714648	14740252	1	1	0	0	0	0	0	1
Actinopterygii	Ictalurus_punctatus	0	fossil	37826	NA	NA	NA	NA	NC_030419.1	15762993	15800818	1	1	1	1	0	0	0	1
Actinopterygii	Ictalurus_punctatus	0	fossil	9581	NA	NA	NA	NA	NC_030427.1	24346388	24355968	1	0	1	1	0	0	0	0
Actinopterygii	Ictalurus_punctatus	0	fossil	25386	NA	NA	NA	NA	NC_030440.1	14824612	14849997	1	0	0	0	0	0	0	1
Actinopterygii	Ictalurus_punctatus	0	fossil	41666	NA	NA	NA	NA	NC_030419.1	17282308	17323973	1	1	1	1	0	0	0	1
Actinopterygii	Ictalurus_punctatus	0	fossil	37676	NA	NA	NA	NA	NC_030441.1	8331725	8369400	1	1	1	1	0	0	0	0
Actinopterygii	Ictalurus_punctatus	0	fossil	24040	NA	NA	NA	NA	NC_030429.1	2151751	2175790	1	1	1	0	1	0	0	0
Actinopterygii	Ictalurus_punctatus	0	fossil	3824	NA	NA	NA	NA	NC_030418.1	26251312	26255135	1	0	0	0	0	0	0	1
Actinopterygii	Ictalurus_punctatus	0	fossil	9443	NA	NA	NA	NA	NC_030425.1	23218549	23227991	0	0	0	0	1	1	0	1
Actinopterygii	Ictalurus_punctatus	0	fossil	24248	NA	NA	NA	NA	NC_030431.1	17332360	17356607	0	1	1	1	1	0	0	1
Actinopterygii	Ictalurus_punctatus	0	fossil	231	NA	NA	NA	NA	NC_030419.1	31456608	31456838	0	0	0	0	1	0	0	0
Actinopterygii	Ictalurus_punctatus	0	fossil	6509	NA	NA	NA	NA	NC_030421.1	21367691	21374199	0	0	0	0	0	0	0	1
Actinopterygii	Ictalurus_punctatus	0	fossil	4583	NA	NA	NA	NA	NC_030435.1	11854428	11859010	0	0	0	0	0	0	0	1
Actinopterygii	Kryptolebias_marmoratus	1	fossil	12589	GACATT	AGAGAA	TCTCTG	ACATTC	NW_016094831.1	54592	67180	1	0	0	1	1	1	1	1
Actinopterygii	Kryptolebias_marmoratus	0	fossil	27126	NA	NA	NA	NA	NW_016094672.1	33231	60356	0	0	0	1	0	1	1	0
Actinopterygii	Kryptolebias_marmoratus	0	fossil	25285	NA	NA	NA	NA	NW_016094330.1	315862	341146	0	1	0	0	1	1	1	0
Actinopterygii	Kryptolebias_marmoratus	0	fossil	21784	NA	NA	NA	NA	NW_016094561.1	227706	249489	1	1	1	1	0	0	0	0
Actinopterygii	Kryptolebias_marmoratus	0	fossil	9788	NA	NA	NA	NA	NW_016094751.1	5	9792	1	1	0	0	0	1	0	1
Actinopterygii	Labrus_bergylta	0	fossil	9790	NA	NA	NA	NA	FKLU01002802.1	12057	21846	1	1	0	1	1	1	1	0
Actinopterygii	Larimichthys_crocea	1	fossil	15421	CAGGGT	TTAGAG	CTCTCT	CTCCTA	NW_017608550.1	166458	181878	1	1	1	1	1	0	0	0
Actinopterygii	Larimichthys_crocea	1	intact	13526	CATGTC	AGGGAG	CTCTCT	CATGTC	NW_017609269.1	1620911	1634436	1	1	1	1	1	1	1	1
Actinopterygii	Larimichthys_crocea	1	fossil	15383	CTTATT	AGAGAG	CTCTCT	CATATT	NW_017608999.1	123701	139083	0	0	0	0	0	0	0	0
Actinopterygii	Larimichthys_crocea	1	fossil	20922	ACTAAC	AGAGAC	AACTCT	ACTAAC	NW_017609726.1	493250	514171	1	0	1	1	1	1	0	1
Actinopterygii	Larimichthys_crocea	1	fossil	29532	TAGGCA	AGAGAG	TTGTCC	CTCGCT	NW_017608503.1	980313	1009844	1	0	0	0	1	1	0	1
Actinopterygii	Larimichthys_crocea	1	fossil	15755	AGCACC	AGAGAG	CTCTCT	AGCACC	NW_017608702.1	118839	134593	1	1	1	1	1	1	0	1
Actinopterygii	Larimichthys_crocea	1	fossil	15327	CAGGCA	AGAGAG	CTCTCT	CAGGCA	NW_017609134.1	43623	58949	1	1	0	0	1	1	1	1
Actinopterygii	Larimichthys_crocea	1	fossil	15857	TGTATG	AGAGAG	CTCTCT	TGTATG	NW_017609707.1	497272	513128	1	1	1	1	1	1	1	1
Actinopterygii	Larimichthys_crocea	1	fossil	16974	ATTAGT	AGAGAG	CTCTCT	ATTAGT	NW_017608965.1	244667	261640	1	1	1	1	1	1	1	1
Actinopterygii	Larimichthys_crocea	1	fossil	14084	CATGTT	AGAGAG	CTCTCT	CATGTT	NW_017608253.1	143574	157657	0	1	1	1	1	1	1	1
Actinopterygii	Larimichthys_crocea	1	intact	15622	AATGGC	AGAGAG	CTCTCT	AATGGC	NW_017608764.1	269429	285050	1	1	1	1	1	1	1	1
Actinopterygii	Larimichthys_crocea	1	fossil	27687	TATCTA	AGAGAG	CTCTCT	TATCTA	NW_017609068.1	469971	497657	1	0	1	1	1	1	1	1
Actinopterygii	Larimichthys_crocea	0	fossil	25905	NA	NA	NA	NA	NW_017608555.1	407999	433903	0	0	1	1	1	1	1	1
Actinopterygii	Larimichthys_crocea	0	fossil	55316	NA	NA	NA	NA	NW_017609430.1	164676	219991	1	0	1	1	1	0	1	1
Actinopterygii	Larimichthys_crocea	0	fossil	12703	NA	NA	NA	NA	NW_017608515.1	3167	15869	1	0	1	0	1	1	1	1
Actinopterygii	Larimichthys_crocea	0	fossil	26931	NA	NA	NA	NA	NW_017609517.1	2838106	2865036	1	0	1	1	1	1	1	0
Actinopterygii	Larimichthys_crocea	0	fossil	36956	NA	NA	NA	NA	NW_017608674.1	1472598	1509553	1	1	1	1	1	1	1	1
Actinopterygii	Larimichthys_crocea	0	fossil	21593	NA	NA	NA	NA	NW_017609023.1	1194103	1215695	1	1	1	1	1	1	1	1
Actinopterygii	Larimichthys_crocea	0	fossil	35598	NA	NA	NA	NA	NW_017608903.1	236648	272245	0	1	0	1	1	1	1	1
Actinopterygii	Larimichthys_crocea	0	fossil	13857	NA	NA	NA	NA	NW_017609033.1	18106	31962	1	0	0	0	0	0	1	1
Actinopterygii	Larimichthys_crocea	0	fossil	33831	NA	NA	NA	NA	NW_017609269.1	1758547	1792377	1	0	1	1	0	0	1	0
Actinopterygii	Larimichthys_crocea	0	fossil	25155	NA	NA	NA	NA	NW_017608106.1	100250	125404	1	1	1	0	0	0	1	1
Actinopterygii	Larimichthys_crocea	0	fossil	66165	NA	NA	NA	NA	NW_017608406.1	2655982	2722146	0	1	1	0	0	0	1	1
Actinopterygii	Larimichthys_crocea	0	fossil	40866	NA	NA	NA	NA	NW_017608426.1	331846	372711	0	0	0	1	0	0	1	0
Actinopterygii	Larimichthys_crocea	0	fossil	29505	NA	NA	NA	NA	NW_017608625.1	18657	48161	1	1	1	1	1	1	1	1
Actinopterygii	Larimichthys_crocea	0	fossil	30558	NA	NA	NA	NA	NW_017608116.1	10553	41110	1	1	1	1	0	1	1	1
Actinopterygii	Larimichthys_crocea	0	fossil	11822	NA	NA	NA	NA	NW_017607996.1	121020	132841	1	1	1	1	1	1	0	1
Actinopterygii	Larimichthys_crocea	0	fossil	28105	NA	NA	NA	NA	NW_017608812.1	364940	393044	1	0	0	1	1	0	0	1
Actinopterygii	Larimichthys_crocea	0	fossil	26212	NA	NA	NA	NA	NW_017609046.1	40440	66651	0	0	1	1	0	1	0	0
Actinopterygii	Larimichthys_crocea	0	fossil	2207	NA	NA	NA	NA	NW_017609893.1	2325788	2327994	0	0	0	0	0	0	0	1
Actinopterygii	Lates_calcarifer	1	fossil	10598	AATATT	AGTAGT	ACTACT	AATATT	NW_017367116.1	71593	82190	1	0	1	1	1	1	1	1
Actinopterygii	Lates_calcarifer	1	fossil	10601	AATATT	AGTAGT	ACTACT	AATATT	NW_017367259.1	19566	30166	1	1	1	1	1	1	1	1
Actinopterygii	Lates_calcarifer	0	fossil	31199	NA	NA	NA	NA	NW_017365225.1	1144	32342	1	1	1	1	1	1	1	1
Actinopterygii	Lates_calcarifer	0	fossil	56319	NA	NA	NA	NA	NW_017366669.1	84500	140818	1	1	1	1	1	1	1	0
Actinopterygii	Lates_calcarifer	0	fossil	19120	NA	NA	NA	NA	NW_017367245.1	1217	20336	1	1	1	1	1	1	1	1
Actinopterygii	Lates_calcarifer	0	fossil	30071	NA	NA	NA	NA	NW_017367105.1	43910	73980	1	0	1	1	1	0	1	1
Actinopterygii	Lates_calcarifer	0	fossil	27453	NA	NA	NA	NA	NW_017366449.1	547046	574498	1	1	1	1	1	1	1	1
Actinopterygii	Lates_calcarifer	0	fossil	53917	NA	NA	NA	NA	NW_017363828.1	1167290	1221206	1	0	1	1	1	1	1	1
Actinopterygii	Lates_calcarifer	0	fossil	21542	NA	NA	NA	NA	NW_017365193.1	9638	31179	1	1	1	1	1	1	1	1
Actinopterygii	Lates_calcarifer	0	fossil	3087	NA	NA	NA	NA	NW_017366523.1	136237	139323	0	0	0	0	0	0	1	1
Actinopterygii	Lates_calcarifer	0	fossil	26837	NA	NA	NA	NA	NW_017363841.1	3377395	3404231	1	1	1	1	1	1	1	1
Actinopterygii	Lates_calcarifer	0	fossil	28434	NA	NA	NA	NA	NW_017366631.1	9430	37863	1	1	1	1	1	1	0	1
Actinopterygii	Lates_calcarifer	0	fossil	31259	NA	NA	NA	NA	NW_017366478.1	879	32137	1	1	1	1	0	0	0	1
Actinopterygii	Lates_calcarifer	0	fossil	27760	NA	NA	NA	NA	NW_017364171.1	22056	49815	1	0	1	1	1	1	0	1
Actinopterygii	Lates_calcarifer	0	fossil	32445	NA	NA	NA	NA	NW_017367030.1	472969	505413	1	0	1	1	0	0	0	0
Actinopterygii	Lates_calcarifer	0	fossil	26957	NA	NA	NA	NA	NW_017365627.1	100246	127202	1	1	1	1	0	1	0	1
Actinopterygii	Leuciscus_waleckii	1	fossil	17071	AGCGGA	AGTAGT	ACCACT	AGCGGA	FLSR01000935.1	47981	65051	1	1	1	1	1	1	0	1
Actinopterygii	Leuciscus_waleckii	1	fossil	23986	AAGGCC	AGAGAG	CTCTCT	GATGTC	FLSR01004883.1	4873436	4897421	1	1	0	1	1	1	1	1
Actinopterygii	Leuciscus_waleckii	0	fossil	8755	NA	NA	NA	NA	FLSR01004882.1	5963512	5972266	0	1	1	1	1	1	1	1
Actinopterygii	Leuciscus_waleckii	0	fossil	28994	NA	NA	NA	NA	FLSR01000251.1	69357	98350	1	0	0	0	1	0	1	1
Actinopterygii	Leuciscus_waleckii	0	fossil	9997	NA	NA	NA	NA	FLSR01000468.1	15803	25799	1	0	1	1	1	1	1	1
Actinopterygii	Leuciscus_waleckii	0	fossil	30296	NA	NA	NA	NA	FLSR01000613.1	29707	60002	1	1	1	1	0	0	1	1
Actinopterygii	Leuciscus_waleckii	0	fossil	1065	NA	NA	NA	NA	FLSR01004884.1	24220097	24221161	1	0	0	0	0	0	0	0
Actinopterygii	Leuciscus_waleckii	0	fossil	7461	NA	NA	NA	NA	FLSR01004866.1	14299295	14306755	1	0	0	0	0	0	0	1
Actinopterygii	Leuciscus_waleckii	0	fossil	23993	NA	NA	NA	NA	FLSR01004886.1	23782100	23806092	1	1	1	0	1	1	0	0
Actinopterygii	Leuciscus_waleckii	0	fossil	28820	NA	NA	NA	NA	FLSR01004876.1	16205987	16234806	1	1	1	1	0	1	0	0
Actinopterygii	Leuciscus_waleckii	0	fossil	8012	NA	NA	NA	NA	FLSR01004877.1	14870173	14878184	0	1	1	1	0	1	0	1
Actinopterygii	Lota_lota	0	fossil	6480	NA	NA	NA	NA	OMKU01105477.1	2495	8974	0	0	0	1	1	1	1	1
Actinopterygii	Lota_lota	0	fossil	10057	NA	NA	NA	NA	OMKU01062398.1	1527	11583	1	1	0	1	1	1	1	1
Actinopterygii	Lota_lota	0	fossil	8749	NA	NA	NA	NA	OMKU01105828.1	1791	10539	0	1	0	0	1	0	0	0
Actinopterygii	Lota_lota	0	fossil	4540	NA	NA	NA	NA	OMKU01093651.1	726	5265	0	1	1	1	0	0	0	1
Actinopterygii	Maccullochella_peelii	1	fossil	13784	TTGAGG	TCAGAG	CTCTCT	TCTGTC	LKNJ01007400.1	14778	28561	1	1	1	1	1	0	0	1
Actinopterygii	Maccullochella_peelii	0	fossil	29183	NA	NA	NA	NA	LKNJ01005450.1	10699	39881	1	1	0	1	1	1	1	1
Actinopterygii	Maccullochella_peelii	0	fossil	3321	NA	NA	NA	NA	LKNJ01007221.1	8313	11633	1	1	0	0	1	1	1	0
Actinopterygii	Maccullochella_peelii	0	fossil	19455	NA	NA	NA	NA	LKNJ01009428.1	5	19459	1	1	0	1	0	0	0	0
Actinopterygii	Maccullochella_peelii	0	fossil	3076	NA	NA	NA	NA	LKNJ01008169.1	27277	30352	1	0	1	1	0	0	0	0
Actinopterygii	Maccullochella_peelii	0	fossil	8732	NA	NA	NA	NA	LKNJ01010758.1	222	8953	1	0	1	1	1	1	0	1
Actinopterygii	Mastacembelus_armatus	1	fossil	18960	AATATT	AGTAGT	ACTACT	CCCCCC	OOHQ01000119.1	21414889	21433848	0	0	0	1	0	0	0	0
Actinopterygii	Mastacembelus_armatus	1	intact	14995	TTGATG	AGTAGT	ACTACT	CGCTGT	OOHQ01000082.1	27241245	27256239	1	1	1	1	1	1	1	1
Actinopterygii	Mastacembelus_armatus	1	intact	16084	GTTACA	AGTAGT	ACTACT	GGTAAT	OOHQ01000069.1	3379595	3395678	1	1	1	1	1	1	1	1
Actinopterygii	Mastacembelus_armatus	1	fossil	15054	GTACCT	AGTAGT	ACTACT	GTACTT	OOHQ01000075.1	3299932	3314985	1	1	1	1	1	1	1	1
Actinopterygii	Mastacembelus_armatus	1	intact	15005	ACTGGG	AGTAGT	ACTACT	TATCAG	OOHQ01000064.1	28481	43485	1	1	1	1	1	1	1	1
Actinopterygii	Mastacembelus_armatus	1	fossil	15211	ATCCTG	AGTAGT	ACTACT	ATCCTG	OOHQ01000093.1	1709752	1724962	1	1	1	0	0	0	1	1
Actinopterygii	Mastacembelus_armatus	1	intact	17416	TCTGGG	AGTAGT	ACTACT	CAGGCG	OOHQ01000107.1	17094981	17112396	1	1	1	1	1	1	0	1
Actinopterygii	Mastacembelus_armatus	1	intact	15086	ACAGCG	AGTAGT	ACTACT	AGCACC	OOHQ01000077.1	21767819	21782904	1	1	1	1	1	1	1	1
Actinopterygii	Mastacembelus_armatus	1	fossil	6949	CTCCTC	AGTAGT	ACTACT	CTCCTC	OOHQ01000093.1	25480665	25487613	1	1	0	0	0	0	0	0
Actinopterygii	Mastacembelus_armatus	1	fossil	10974	CCTGTT	AGTAGT	ACTACC	CATGTT	OOHQ01000093.1	4122848	4133821	0	0	0	1	1	0	1	0
Actinopterygii	Mastacembelus_armatus	1	fossil	35827	CACACC	AGTAGT	ACTACT	GCAATC	OOHQ01000035.1	1756424	1792250	1	1	0	1	0	0	0	1
Actinopterygii	Mastacembelus_armatus	1	fossil	10019	GATGGC	AGTAGT	ACTACT	GATGGC	OOHQ01000094.1	11715802	11725820	1	1	1	1	0	0	0	0
Actinopterygii	Mastacembelus_armatus	1	fossil	19828	GAGTAT	AGTAGT	ACTACT	GAGTAT	OOHQ01000069.1	6332612	6352439	1	1	1	1	0	1	1	1
Actinopterygii	Mastacembelus_armatus	1	fossil	18056	ATGGGC	AGTAGT	ACTACT	ATGGGC	OOHQ01000103.1	2137573	2155628	1	1	1	1	1	1	1	1
Actinopterygii	Mastacembelus_armatus	1	fossil	20515	GTTGAG	AGTAGT	ACTACT	GTTGAG	OOHQ01000077.1	28120125	28140639	1	1	1	1	0	1	1	1
Actinopterygii	Mastacembelus_armatus	1	fossil	15364	AATATG	AGTAGT	ACTACT	AATATG	OOHQ01000077.1	6910675	6926038	1	1	1	1	1	1	1	1
Actinopterygii	Mastacembelus_armatus	1	fossil	13631	ATCAGA	AGTAGT	ACTACT	ATCAGA	OOHQ01000039.1	3091559	3105189	0	1	1	1	1	1	1	1
Actinopterygii	Mastacembelus_armatus	1	fossil	15035	CGTAGG	AGTAGT	ACTACT	CGTAGG	OOHQ01000103.1	1585255	1600289	1	1	1	1	1	1	1	1
Actinopterygii	Mastacembelus_armatus	1	fossil	17803	AGTGTA	AGTAGT	ACTACT	AGTGTA	OOHQ01000036.1	61822	79624	1	1	1	1	1	1	0	0
Actinopterygii	Mastacembelus_armatus	1	fossil	11272	GTTGCT	AGTAGT	ACTACT	GTTGCT	OOHQ01000093.1	26620416	26631687	0	0	0	0	0	0	0	1
Actinopterygii	Mastacembelus_armatus	1	fossil	11976	CTTGTG	AGTAGT	ACTACT	CTTGTG	OOHQ01000036.1	1956205	1968180	0	1	1	1	1	1	1	1
Actinopterygii	Mastacembelus_armatus	1	intact	15548	GGTTTT	AGTAGT	ACTACT	GGTTTT	OOHQ01000039.1	24816945	24832492	1	1	1	1	1	1	1	1
Actinopterygii	Mastacembelus_armatus	1	fossil	15967	GCCATC	AGTAGT	ACTACT	GCCATC	OOHQ01000077.1	23129355	23145321	1	1	1	1	1	1	1	1
Actinopterygii	Mastacembelus_armatus	1	intact	14748	GACGTT	AGTAGT	ACTACT	GACGTT	OOHQ01000077.1	26463054	26477801	1	1	1	1	1	1	1	1
Actinopterygii	Mastacembelus_armatus	1	fossil	27258	CCCATT	AGTAGT	ACTACT	CCCATT	OOHQ01000103.1	19346678	19373935	1	1	1	1	0	1	0	1
Actinopterygii	Mastacembelus_armatus	1	fossil	19629	GCTGTG	AGTAGT	ACTACT	GCTGTG	OOHQ01000082.1	13165880	13185508	1	0	0	1	0	0	0	1
Actinopterygii	Mastacembelus_armatus	1	fossil	12589	CACACG	AGTAGT	ACTACT	CACACG	OOHQ01000093.1	2201431	2214019	1	1	1	1	1	1	1	0
Actinopterygii	Mastacembelus_armatus	1	fossil	13099	AACTTC	AGTAGT	ACTACT	AACTTC	OOHQ01000012.1	968761	981859	1	1	1	1	1	1	0	1
Actinopterygii	Mastacembelus_armatus	1	fossil	17361	GCCACT	AGTAGT	ACTACT	GCCACT	OOHQ01000104.1	23399	40759	1	1	1	1	1	1	1	1
Actinopterygii	Mastacembelus_armatus	1	fossil	15145	ACCATC	AGTAGT	ACTACT	ACCATC	OOHQ01000093.1	2090242	2105386	1	1	1	1	1	1	1	1
Actinopterygii	Mastacembelus_armatus	1	fossil	31023	TGTGTG	AGTAGT	ACTACT	TGTGTG	OOHQ01000036.1	782254	813276	1	1	1	1	0	1	1	1
Actinopterygii	Mastacembelus_armatus	1	fossil	18350	GACAGG	AGTAGT	ACTACT	GACAGG	OOHQ01000035.1	24071868	24090217	1	1	1	1	1	1	0	1
Actinopterygii	Mastacembelus_armatus	1	intact	15231	CCCACC	AGTAGT	ACTACT	CCCACC	OOHQ01000082.1	27018430	27033660	1	1	1	1	1	1	1	1
Actinopterygii	Mastacembelus_armatus	1	fossil	18787	TGCTGC	AGTAGT	ACTACT	TGCTGC	OOHQ01000093.1	1568093	1586879	1	1	0	1	1	1	0	1
Actinopterygii	Mastacembelus_armatus	1	intact	15081	GCCATT	AGTAGT	ACTACT	GCCATT	OOHQ01000002.1	44676	59756	1	1	1	1	1	1	1	1
Actinopterygii	Mastacembelus_armatus	1	intact	15774	GTTACA	AGTAGT	ACTACT	GTTACA	OOHQ01000077.1	27045278	27061051	1	1	1	1	1	1	1	1
Actinopterygii	Mastacembelus_armatus	1	fossil	13176	AACCTT	AGTAGT	ACTACT	AACCTT	OOHQ01000103.1	401619	414794	0	1	1	1	1	1	1	0
Actinopterygii	Mastacembelus_armatus	1	fossil	11770	AACAAG	AGTAGT	ACTACT	AACAAG	OOHQ01000065.1	40148	51917	1	0	1	1	1	1	1	1
Actinopterygii	Mastacembelus_armatus	1	fossil	13969	ACTGTC	AGTAGT	ACTACT	ACTGTC	OOHQ01000107.1	4767474	4781442	1	1	0	1	1	0	1	1
Actinopterygii	Mastacembelus_armatus	1	fossil	21249	CACAGC	AGTAGT	ACTACT	CACAGC	OOHQ01000107.1	3312127	3333375	1	1	0	1	0	0	0	1
Actinopterygii	Mastacembelus_armatus	1	intact	15222	ACTCTA	AGTAGT	ACTACT	ACTCTA	OOHQ01000104.1	166155	181376	1	1	1	1	1	1	1	1
Actinopterygii	Mastacembelus_armatus	1	fossil	15629	ATCATG	AGTAGT	ACTACT	ATCATG	OOHQ01000077.1	22673521	22689149	1	1	1	1	0	0	1	1
Actinopterygii	Mastacembelus_armatus	1	fossil	15194	AATATA	AGTAGT	ACTACT	AATATA	OOHQ01000077.1	27450538	27465731	1	1	1	1	1	1	1	1
Actinopterygii	Mastacembelus_armatus	1	fossil	9664	CACCTC	AGTAGT	ACTACT	CACCTC	OOHQ01000024.1	235700	245363	1	0	0	0	0	0	0	0
Actinopterygii	Mastacembelus_armatus	1	fossil	12068	ATTATT	AGTAGT	ACTACT	ATTATT	OOHQ01000093.1	25913453	25925520	1	1	1	1	1	1	1	0
Actinopterygii	Mastacembelus_armatus	1	fossil	15912	TAAGCG	AGTAGT	ACTACT	TAAGCG	OOHQ01000103.1	1507805	1523716	1	1	1	1	1	1	1	1
Actinopterygii	Mastacembelus_armatus	1	fossil	10505	GGTGTT	AGTAGT	ACTACT	GGTGTT	OOHQ01000077.1	22186449	22196953	0	0	0	0	0	0	1	1
Actinopterygii	Mastacembelus_armatus	1	fossil	13025	TATATA	AGTAGT	ACTACT	TATATA	OOHQ01000024.1	1559764	1572788	1	1	1	0	0	0	1	1
Actinopterygii	Mastacembelus_armatus	1	fossil	9614	CTTGTA	AGTAGT	ACTACT	CTTGTA	OOHQ01000094.1	13267726	13277339	1	0	0	0	0	1	1	0
Actinopterygii	Mastacembelus_armatus	1	fossil	10829	TCTGCT	AGTAGT	ACTACT	TCTGCT	OOHQ01000093.1	2014852	2025680	0	0	0	0	0	0	1	0
Actinopterygii	Mastacembelus_armatus	1	fossil	9555	CTTAAA	AGTAGT	ACTACT	CTTAAA	OOHQ01000083.1	36431	45985	1	0	0	0	0	0	0	1
Actinopterygii	Mastacembelus_armatus	1	fossil	20399	CCTGTT	AGTAGT	ACTACT	CCTGTT	OOHQ01000077.1	27631536	27651934	0	0	0	0	0	0	0	1
Actinopterygii	Mastacembelus_armatus	1	fossil	12254	TTCCCT	AGTAGT	ACTACT	TTCCCT	OOHQ01000028.1	1852467	1864720	0	0	0	0	0	0	0	1
Actinopterygii	Mastacembelus_armatus	1	fossil	13127	GACGTG	AGTAGT	ACTACT	GACGTG	OOHQ01000056.1	286898	300024	1	1	1	1	0	1	0	1
Actinopterygii	Mastacembelus_armatus	1	fossil	8058	GACTGC	AGTAGT	ACTACT	GACTGC	OOHQ01000035.1	1974689	1982746	1	1	1	1	0	0	0	0
Actinopterygii	Mastacembelus_armatus	1	fossil	13171	CCCCAC	AGTAGT	ACTACT	CCCCAC	OOHQ01000044.1	25759485	25772655	1	1	1	1	0	1	1	1
Actinopterygii	Mastacembelus_armatus	1	fossil	21069	GACACG	AGTAGT	ACTACT	GACACG	OOHQ01000081.1	1815245	1836313	0	0	0	0	0	1	0	1
Actinopterygii	Mastacembelus_armatus	1	fossil	13498	ATAAAA	AGTAGT	ACTACT	ATAAAA	OOHQ01000037.1	20714	34211	1	1	1	0	0	1	1	1
Actinopterygii	Mastacembelus_armatus	1	fossil	10315	AACACA	AGTAGT	ACTACT	AACACA	OOHQ01000082.1	26554180	26564494	1	1	0	0	0	0	0	1
Actinopterygii	Mastacembelus_armatus	0	fossil	30340	NA	NA	NA	NA	OOHQ01000018.1	9417	39756	1	1	1	1	1	1	1	1
Actinopterygii	Mastacembelus_armatus	0	fossil	39091	NA	NA	NA	NA	OOHQ01000066.1	209264	248354	1	1	1	1	1	1	1	1
Actinopterygii	Mastacembelus_armatus	0	fossil	29409	NA	NA	NA	NA	OOHQ01000089.1	2087	31495	1	1	1	1	1	1	1	0
Actinopterygii	Mastacembelus_armatus	0	fossil	78298	NA	NA	NA	NA	OOHQ01000077.1	27842245	27920542	1	1	0	0	1	0	1	1
Actinopterygii	Mastacembelus_armatus	0	fossil	59251	NA	NA	NA	NA	OOHQ01000056.1	5	59255	1	1	0	1	1	1	1	1
Actinopterygii	Mastacembelus_armatus	0	fossil	27597	NA	NA	NA	NA	OOHQ01000039.1	24871728	24899324	1	0	0	1	1	1	1	1
Actinopterygii	Mastacembelus_armatus	0	fossil	30531	NA	NA	NA	NA	OOHQ01000119.1	23035244	23065774	1	0	1	1	1	1	1	1
Actinopterygii	Mastacembelus_armatus	0	fossil	74309	NA	NA	NA	NA	OOHQ01000077.1	28177640	28251948	0	0	1	1	1	1	1	1
Actinopterygii	Mastacembelus_armatus	0	fossil	30264	NA	NA	NA	NA	OOHQ01000036.1	2076564	2106827	1	1	1	1	1	1	1	1
Actinopterygii	Mastacembelus_armatus	0	fossil	63749	NA	NA	NA	NA	OOHQ01000104.1	236395	300143	1	0	0	1	1	1	1	0
Actinopterygii	Mastacembelus_armatus	0	fossil	39617	NA	NA	NA	NA	OOHQ01000069.1	3686717	3726333	1	0	0	0	0	0	1	0
Actinopterygii	Mastacembelus_armatus	0	fossil	54973	NA	NA	NA	NA	OOHQ01000012.1	1575296	1630268	0	0	0	1	0	1	1	1
Actinopterygii	Mastacembelus_armatus	0	fossil	73856	NA	NA	NA	NA	OOHQ01000082.1	26437748	26511603	1	1	1	1	1	1	1	1
Actinopterygii	Mastacembelus_armatus	0	fossil	24427	NA	NA	NA	NA	OOHQ01000107.1	45495700	45520126	0	0	0	1	0	1	1	1
Actinopterygii	Mastacembelus_armatus	0	fossil	107457	NA	NA	NA	NA	OOHQ01000077.1	22414696	22522152	1	1	1	1	1	1	1	1
Actinopterygii	Mastacembelus_armatus	0	fossil	72354	NA	NA	NA	NA	OOHQ01000107.1	44742049	44814402	1	1	1	1	0	1	1	1
Actinopterygii	Mastacembelus_armatus	0	fossil	49135	NA	NA	NA	NA	OOHQ01000077.1	28511266	28560400	1	1	0	0	1	1	1	1
Actinopterygii	Mastacembelus_armatus	0	fossil	68750	NA	NA	NA	NA	OOHQ01000075.1	3105110	3173859	1	1	1	1	1	1	1	1
Actinopterygii	Mastacembelus_armatus	0	fossil	34653	NA	NA	NA	NA	OOHQ01000082.1	28047691	28082343	0	0	1	0	0	0	1	1
Actinopterygii	Mastacembelus_armatus	0	fossil	24138	NA	NA	NA	NA	OOHQ01000094.1	12527282	12551419	1	0	1	1	1	1	1	1
Actinopterygii	Mastacembelus_armatus	0	fossil	32592	NA	NA	NA	NA	OOHQ01000092.1	2616009	2648600	1	1	1	1	1	0	1	1
Actinopterygii	Mastacembelus_armatus	0	fossil	26425	NA	NA	NA	NA	OOHQ01000093.1	6982104	7008528	0	0	0	0	1	1	1	1
Actinopterygii	Mastacembelus_armatus	0	fossil	40953	NA	NA	NA	NA	OOHQ01000069.1	3757132	3798084	0	1	1	1	1	1	1	1
Actinopterygii	Mastacembelus_armatus	0	fossil	73078	NA	NA	NA	NA	OOHQ01000082.1	28242230	28315307	0	1	0	0	1	1	1	0
Actinopterygii	Mastacembelus_armatus	0	fossil	55794	NA	NA	NA	NA	OOHQ01000056.1	184377	240170	1	1	0	1	1	1	1	1
Actinopterygii	Mastacembelus_armatus	0	fossil	69704	NA	NA	NA	NA	OOHQ01000077.1	23012802	23082505	1	0	0	0	0	1	1	1
Actinopterygii	Mastacembelus_armatus	0	fossil	50823	NA	NA	NA	NA	OOHQ01000107.1	46671723	46722545	0	0	0	1	1	1	1	0
Actinopterygii	Mastacembelus_armatus	0	fossil	33937	NA	NA	NA	NA	OOHQ01000019.1	1192768	1226704	0	0	0	0	0	1	1	1
Actinopterygii	Mastacembelus_armatus	0	fossil	35610	NA	NA	NA	NA	OOHQ01000075.1	3222680	3258289	0	1	0	1	1	1	1	1
Actinopterygii	Mastacembelus_armatus	0	fossil	26102	NA	NA	NA	NA	OOHQ01000024.1	933378	959479	1	1	1	1	1	1	1	1
Actinopterygii	Mastacembelus_armatus	0	fossil	671	NA	NA	NA	NA	OOHQ01000002.1	2561184	2561854	0	0	0	0	0	0	1	0
Actinopterygii	Mastacembelus_armatus	0	fossil	25987	NA	NA	NA	NA	OOHQ01000002.1	17805878	17831864	0	0	0	0	0	0	1	1
Actinopterygii	Mastacembelus_armatus	0	fossil	25622	NA	NA	NA	NA	OOHQ01000044.1	23683102	23708723	0	0	0	0	1	1	1	0
Actinopterygii	Mastacembelus_armatus	0	fossil	3730	NA	NA	NA	NA	OOHQ01000077.1	22556061	22559790	0	0	0	0	0	0	1	0
Actinopterygii	Mastacembelus_armatus	0	fossil	27077	NA	NA	NA	NA	OOHQ01000094.1	12950057	12977133	1	1	1	1	0	1	1	0
Actinopterygii	Mastacembelus_armatus	0	fossil	3027	NA	NA	NA	NA	OOHQ01000039.1	2506054	2509080	0	0	0	0	0	0	1	1
Actinopterygii	Mastacembelus_armatus	0	fossil	42924	NA	NA	NA	NA	OOHQ01000028.1	3805430	3848353	1	1	1	1	1	1	1	1
Actinopterygii	Mastacembelus_armatus	0	fossil	26586	NA	NA	NA	NA	OOHQ01000077.1	22746981	22773566	1	0	0	1	0	0	1	1
Actinopterygii	Mastacembelus_armatus	0	fossil	27084	NA	NA	NA	NA	OOHQ01000114.1	34372	61455	0	0	1	1	0	0	1	0
Actinopterygii	Mastacembelus_armatus	0	fossil	44122	NA	NA	NA	NA	OOHQ01000096.1	1342772	1386893	0	0	0	1	1	0	1	0
Actinopterygii	Mastacembelus_armatus	0	fossil	6589	NA	NA	NA	NA	OOHQ01000093.1	1424092	1430680	0	0	0	0	0	0	1	1
Actinopterygii	Mastacembelus_armatus	0	fossil	31767	NA	NA	NA	NA	OOHQ01000081.1	723252	755018	1	1	1	1	1	1	1	0
Actinopterygii	Mastacembelus_armatus	0	fossil	40342	NA	NA	NA	NA	OOHQ01000119.1	21838608	21878949	1	0	1	1	1	0	1	0
Actinopterygii	Mastacembelus_armatus	0	fossil	44595	NA	NA	NA	NA	OOHQ01000107.1	38710950	38755544	1	1	1	1	1	1	0	1
Actinopterygii	Mastacembelus_armatus	0	fossil	124257	NA	NA	NA	NA	OOHQ01000119.1	21594862	21719118	1	1	1	1	0	0	0	1
Actinopterygii	Mastacembelus_armatus	0	fossil	39516	NA	NA	NA	NA	OOHQ01000074.1	24865278	24904793	1	1	1	1	1	1	0	1
Actinopterygii	Mastacembelus_armatus	0	fossil	2434	NA	NA	NA	NA	OOHQ01000107.1	44615657	44618090	1	0	1	0	0	0	0	0
Actinopterygii	Mastacembelus_armatus	0	fossil	48298	NA	NA	NA	NA	OOHQ01000024.1	1480461	1528758	1	1	1	1	1	1	0	0
Actinopterygii	Mastacembelus_armatus	0	fossil	75099	NA	NA	NA	NA	OOHQ01000056.1	449101	524199	1	1	1	1	0	1	0	0
Actinopterygii	Mastacembelus_armatus	0	fossil	1888	NA	NA	NA	NA	OOHQ01000077.1	23256228	23258115	1	1	1	0	0	0	0	0
Actinopterygii	Mastacembelus_armatus	0	fossil	27935	NA	NA	NA	NA	OOHQ01000055.1	17716	45650	1	1	1	1	1	1	0	1
Actinopterygii	Mastacembelus_armatus	0	fossil	12820	NA	NA	NA	NA	OOHQ01000028.1	1549172	1561991	1	1	1	1	1	0	0	0
Actinopterygii	Mastacembelus_armatus	0	fossil	33724	NA	NA	NA	NA	OOHQ01000094.1	13197938	13231661	1	0	0	0	1	1	0	0
Actinopterygii	Mastacembelus_armatus	0	fossil	30274	NA	NA	NA	NA	OOHQ01000035.1	707121	737394	1	0	1	1	1	0	0	0
Actinopterygii	Mastacembelus_armatus	0	fossil	36875	NA	NA	NA	NA	OOHQ01000094.1	12324506	12361380	1	0	0	1	1	1	0	0
Actinopterygii	Mastacembelus_armatus	0	fossil	4603	NA	NA	NA	NA	OOHQ01000069.1	6203966	6208568	1	0	0	0	0	0	0	1
Actinopterygii	Mastacembelus_armatus	0	fossil	9295	NA	NA	NA	NA	OOHQ01000075.1	3450181	3459475	1	0	0	1	1	0	0	0
Actinopterygii	Mastacembelus_armatus	0	fossil	3722	NA	NA	NA	NA	OOHQ01000092.1	1309755	1313476	1	1	0	0	0	0	0	0
Actinopterygii	Mastacembelus_armatus	0	fossil	29635	NA	NA	NA	NA	OOHQ01000069.1	2538074	2567708	1	0	0	1	0	0	0	0
Actinopterygii	Mastacembelus_armatus	0	fossil	1829	NA	NA	NA	NA	OOHQ01000077.1	21914164	21915992	1	0	0	0	0	0	0	0
Actinopterygii	Mastacembelus_armatus	0	fossil	21263	NA	NA	NA	NA	OOHQ01000012.1	2015549	2036811	0	1	1	1	1	0	0	0
Actinopterygii	Mastacembelus_armatus	0	fossil	20088	NA	NA	NA	NA	OOHQ01000107.1	46496994	46517081	0	0	0	1	1	1	0	0
Actinopterygii	Mastacembelus_armatus	0	fossil	35454	NA	NA	NA	NA	OOHQ01000069.1	6477901	6513354	0	1	0	1	1	0	0	1
Actinopterygii	Mastacembelus_armatus	0	fossil	12687	NA	NA	NA	NA	OOHQ01000077.1	21579445	21592131	0	1	1	1	1	1	0	0
Actinopterygii	Mastacembelus_armatus	0	fossil	48302	NA	NA	NA	NA	OOHQ01000024.1	359308	407609	0	0	0	0	1	1	0	1
Actinopterygii	Mastacembelus_armatus	0	fossil	22186	NA	NA	NA	NA	OOHQ01000010.1	10481	32666	0	0	0	1	1	0	0	0
Actinopterygii	Mastacembelus_armatus	0	fossil	24968	NA	NA	NA	NA	OOHQ01000075.1	24743657	24768624	0	1	1	1	0	0	0	0
Actinopterygii	Mastacembelus_armatus	0	fossil	5495	NA	NA	NA	NA	OOHQ01000002.1	17226083	17231577	0	1	1	0	0	0	0	1
Actinopterygii	Mastacembelus_armatus	0	fossil	34210	NA	NA	NA	NA	OOHQ01000069.1	1078963	1113172	0	0	1	0	0	0	0	0
Actinopterygii	Mastacembelus_armatus	0	fossil	4887	NA	NA	NA	NA	OOHQ01000077.1	20237405	20242291	0	1	1	0	0	0	0	1
Actinopterygii	Mastacembelus_armatus	0	fossil	18817	NA	NA	NA	NA	OOHQ01000092.1	155692	174508	0	1	1	1	0	0	0	0
Actinopterygii	Mastacembelus_armatus	0	fossil	49268	NA	NA	NA	NA	OOHQ01000069.1	3482724	3531991	0	1	1	1	0	1	0	1
Actinopterygii	Mastacembelus_armatus	0	fossil	2512	NA	NA	NA	NA	OOHQ01000012.1	1217398	1219909	0	0	0	0	0	0	0	1
Actinopterygii	Mastacembelus_armatus	0	fossil	2591	NA	NA	NA	NA	OOHQ01000002.1	17560212	17562802	0	0	0	0	0	0	0	1
Actinopterygii	Mastacembelus_armatus	0	fossil	17809	NA	NA	NA	NA	OOHQ01000094.1	12446689	12464497	0	0	0	0	0	0	0	1
Actinopterygii	Mastacembelus_armatus	0	fossil	15941	NA	NA	NA	NA	OOHQ01000093.1	4988454	5004394	0	0	0	0	0	0	0	1
Actinopterygii	Maylandia_zebra	1	fossil	15069	AATGTG	AGTAGT	ACTACT	GATGTC	NW_020192987.1	3347	18415	1	1	1	1	1	1	1	1
Actinopterygii	Maylandia_zebra	1	fossil	16386	TAACCA	AGAGAG	CTCTCT	TATAGG	NW_020192575.1	69660	86045	1	1	1	1	1	1	1	1
Actinopterygii	Maylandia_zebra	1	fossil	13835	GACACT	AGAGAG	CTCTCT	GTGAAT	NW_020192484.1	256824	270658	0	0	0	0	0	0	1	1
Actinopterygii	Maylandia_zebra	1	fossil	48461	GTTGTT	AGTAGT	ACTACT	GTTGTT	NC_036785.1	34115767	34164227	1	1	1	1	0	1	0	1
Actinopterygii	Maylandia_zebra	1	fossil	14182	CCCTGT	AGAGAG	CTCTCT	CCCTGT	NW_020192549.1	34763	48944	1	1	1	1	1	1	1	1
Actinopterygii	Maylandia_zebra	1	fossil	16588	AGCAAA	AGAGAG	CTCTCT	AGCAAA	NC_036794.1	13964049	13980636	1	1	1	1	1	1	1	1
Actinopterygii	Maylandia_zebra	1	fossil	16676	AATAGA	AGAGAG	CTCTCT	AATAGA	NC_036781.1	2113590	2130265	1	1	1	1	1	1	1	1
Actinopterygii	Maylandia_zebra	1	fossil	15362	GATGTT	AGTAGT	ACTACT	GATGTT	NC_036801.1	35107900	35123261	0	0	0	0	0	0	0	1
Actinopterygii	Maylandia_zebra	1	fossil	16916	CACAAA	AGAGAG	CTCTCT	CACAAA	NW_020192441.1	361677	378592	1	1	1	1	0	1	1	1
Actinopterygii	Maylandia_zebra	0	fossil	18395	NA	NA	NA	NA	NW_020192848.1	89848	108242	0	1	1	1	1	1	1	1
Actinopterygii	Maylandia_zebra	0	fossil	29728	NA	NA	NA	NA	NC_036794.1	21061568	21091295	1	1	1	1	1	1	1	1
Actinopterygii	Maylandia_zebra	0	fossil	29737	NA	NA	NA	NA	NW_020192332.1	77289	107025	0	1	1	1	1	1	1	1
Actinopterygii	Maylandia_zebra	0	fossil	15848	NA	NA	NA	NA	NW_020192966.1	69374	85221	1	1	1	1	1	1	1	1
Actinopterygii	Maylandia_zebra	0	fossil	20556	NA	NA	NA	NA	NW_020192865.1	82287	102842	0	1	1	1	1	1	1	1
Actinopterygii	Maylandia_zebra	0	fossil	26834	NA	NA	NA	NA	NC_036786.1	219809	246642	1	1	1	1	1	1	1	1
Actinopterygii	Maylandia_zebra	0	fossil	24791	NA	NA	NA	NA	NW_020192719.1	58762	83552	1	1	1	0	0	0	1	1
Actinopterygii	Maylandia_zebra	0	fossil	18262	NA	NA	NA	NA	NC_036799.1	16951172	16969433	1	0	0	0	0	1	1	1
Actinopterygii	Maylandia_zebra	0	fossil	24914	NA	NA	NA	NA	NW_020192729.1	92447	117360	1	1	1	0	0	0	1	1
Actinopterygii	Maylandia_zebra	0	fossil	45511	NA	NA	NA	NA	NW_020192517.1	108525	154035	1	1	1	1	1	1	1	1
Actinopterygii	Maylandia_zebra	0	fossil	27278	NA	NA	NA	NA	NC_036794.1	13153625	13180902	0	1	1	1	1	1	1	1
Actinopterygii	Maylandia_zebra	0	fossil	34100	NA	NA	NA	NA	NC_036782.1	35365565	35399664	0	1	1	0	0	0	1	1
Actinopterygii	Maylandia_zebra	0	fossil	29737	NA	NA	NA	NA	NW_020192334.1	27508	57244	1	1	1	1	1	1	1	1
Actinopterygii	Maylandia_zebra	0	fossil	20383	NA	NA	NA	NA	NW_020193166.1	44258	64640	0	1	1	1	1	1	1	1
Actinopterygii	Maylandia_zebra	0	fossil	44981	NA	NA	NA	NA	NC_036782.1	6571202	6616182	0	0	1	1	1	1	1	1
Actinopterygii	Maylandia_zebra	0	fossil	17587	NA	NA	NA	NA	NC_036789.1	15107437	15125023	0	0	0	0	0	0	1	0
Actinopterygii	Maylandia_zebra	0	fossil	41628	NA	NA	NA	NA	NW_020193371.1	4139	45766	1	1	1	1	1	1	0	0
Actinopterygii	Maylandia_zebra	0	fossil	28473	NA	NA	NA	NA	NW_020193122.1	34785	63257	1	0	0	0	1	1	0	1
Actinopterygii	Maylandia_zebra	0	fossil	250	NA	NA	NA	NA	NW_020192323.1	52112	52361	1	0	0	0	0	0	0	0
Actinopterygii	Maylandia_zebra	0	fossil	29779	NA	NA	NA	NA	NC_036782.1	34406136	34435914	0	0	0	1	1	0	0	0
Actinopterygii	Merluccius_capensis	0	fossil	3969	NA	NA	NA	NA	OMPL01019494.1	6095	10063	1	1	1	1	1	0	0	0
Actinopterygii	Micropterus_floridanus	0	fossil	10907	NA	NA	NA	NA	NRCI01226964.1	1566	12472	1	1	1	1	1	1	1	1
Actinopterygii	Micropterus_floridanus	0	fossil	4545	NA	NA	NA	NA	NRCI01218388.1	934	5478	1	1	1	1	1	0	1	0
Actinopterygii	Micropterus_floridanus	0	fossil	6175	NA	NA	NA	NA	NRCI01211936.1	2988	9162	1	0	0	0	0	0	1	1
Actinopterygii	Micropterus_floridanus	0	fossil	3134	NA	NA	NA	NA	NRCI01180307.1	17189	20322	0	0	0	0	0	0	1	1
Actinopterygii	Micropterus_floridanus	0	fossil	3796	NA	NA	NA	NA	NRCI01123045.1	6480	10275	0	0	0	0	0	0	1	1
Actinopterygii	Micropterus_floridanus	0	fossil	7086	NA	NA	NA	NA	NRCI01137311.1	1442	8527	1	0	0	0	0	0	0	1
Actinopterygii	Micropterus_floridanus	0	fossil	10486	NA	NA	NA	NA	NRCI01233866.1	965	11450	1	1	0	1	0	0	0	1
Actinopterygii	Micropterus_floridanus	0	fossil	3270	NA	NA	NA	NA	NRCI01235883.1	2351	5620	0	1	1	0	0	1	0	0
Actinopterygii	Miichthys_miiuy	1	fossil	14143	CCCAAA	AGAGAG	CTCTCT	CCCAAA	JXSJ01000499.1	66061	80203	1	1	1	0	0	1	1	0
Actinopterygii	Miichthys_miiuy	0	fossil	8188	NA	NA	NA	NA	JXSJ01000089.1	1099702	1107889	1	1	1	1	1	0	1	1
Actinopterygii	Miichthys_miiuy	0	fossil	44403	NA	NA	NA	NA	JXSJ01000192.1	151172	195574	1	0	1	0	0	1	1	1
Actinopterygii	Mola_mola	1	fossil	15319	AGAGAG	AGAGAG	CTCTGT	AACAAG	MBDK01022731.1	25939	41257	0	0	1	1	1	0	1	0
Actinopterygii	Mola_mola	0	fossil	31414	NA	NA	NA	NA	MBDK01011811.1	6712	38125	1	1	1	1	1	0	1	1
Actinopterygii	Mola_mola	0	fossil	11244	NA	NA	NA	NA	MBDK01032032.1	40490	51733	1	0	1	0	1	0	1	0
Actinopterygii	Mola_mola	0	fossil	28930	NA	NA	NA	NA	MBDK01022699.1	2817	31746	1	0	1	1	1	0	1	0
Actinopterygii	Mola_mola	0	fossil	21503	NA	NA	NA	NA	MBDK01016202.1	7807	29309	1	1	1	1	1	0	1	0
Actinopterygii	Mola_mola	0	fossil	14454	NA	NA	NA	NA	MBDK01030444.1	7833	22286	0	0	0	1	1	1	1	0
Actinopterygii	Mola_mola	0	fossil	13279	NA	NA	NA	NA	MBDK01016204.1	41109	54387	1	1	1	0	0	0	1	0
Actinopterygii	Mola_mola	0	fossil	10456	NA	NA	NA	NA	MBDK01038104.1	6155	16610	1	0	1	0	0	0	1	0
Actinopterygii	Mola_mola	0	fossil	12541	NA	NA	NA	NA	MBDK01029427.1	2224	14764	1	0	0	0	0	1	1	0
Actinopterygii	Mola_mola	0	fossil	13636	NA	NA	NA	NA	MBDK01011913.1	2070	15705	1	0	1	0	0	1	1	1
Actinopterygii	Mola_mola	0	fossil	17196	NA	NA	NA	NA	MBDK01022843.1	18127	35322	1	0	0	1	1	0	1	0
Actinopterygii	Mola_mola	0	fossil	25419	NA	NA	NA	NA	MBDK01031915.1	4469	29887	0	0	1	1	1	1	1	0
Actinopterygii	Mola_mola	0	fossil	7212	NA	NA	NA	NA	MBDK01043733.1	14442	21653	0	0	0	0	0	0	1	1
Actinopterygii	Mola_mola	0	fossil	709	NA	NA	NA	NA	MBDK01011981.1	24156	24864	0	0	0	0	0	0	1	0
Actinopterygii	Mola_mola	0	fossil	1850	NA	NA	NA	NA	MBDK01030446.1	12256	14105	0	0	0	1	0	0	1	0
Actinopterygii	Mola_mola	0	fossil	22378	NA	NA	NA	NA	MBDK01041058.1	13893	36270	1	1	0	0	1	1	1	1
Actinopterygii	Mola_mola	0	fossil	371	NA	NA	NA	NA	MBDK01042268.1	22873	23243	0	0	0	0	0	0	1	0
Actinopterygii	Mola_mola	0	fossil	14651	NA	NA	NA	NA	MBDK01029348.1	24793	39443	1	0	0	0	0	0	1	0
Actinopterygii	Mola_mola	0	fossil	9035	NA	NA	NA	NA	MBDK01034121.1	6470	15504	0	0	0	1	0	0	1	1
Actinopterygii	Mola_mola	0	fossil	22425	NA	NA	NA	NA	MBDK01022665.1	1811	24235	1	0	0	1	0	1	1	1
Actinopterygii	Mola_mola	0	fossil	3939	NA	NA	NA	NA	MBDK01016959.1	77680	81618	1	0	1	1	0	0	0	0
Actinopterygii	Mola_mola	0	fossil	15404	NA	NA	NA	NA	MBDK01022691.1	31237	46640	1	0	0	1	0	1	0	0
Actinopterygii	Mola_mola	0	fossil	7058	NA	NA	NA	NA	MBDK01016275.1	2474	9531	1	0	0	1	0	0	0	0
Actinopterygii	Mola_mola	0	fossil	8905	NA	NA	NA	NA	MBDK01016257.1	37531	46435	1	0	0	1	1	0	0	1
Actinopterygii	Mola_mola	0	fossil	1450	NA	NA	NA	NA	MBDK01038089.1	49381	50830	1	1	0	0	0	0	0	0
Actinopterygii	Mola_mola	0	fossil	3225	NA	NA	NA	NA	MBDK01026474.1	16747	19971	1	0	0	1	0	0	0	0
Actinopterygii	Mola_mola	0	fossil	15542	NA	NA	NA	NA	MBDK01042216.1	11943	27484	0	1	0	1	1	1	0	1
Actinopterygii	Mola_mola	0	fossil	22902	NA	NA	NA	NA	MBDK01042817.1	12456	35357	0	0	0	1	1	0	0	0
Actinopterygii	Mola_mola	0	fossil	25194	NA	NA	NA	NA	MBDK01016339.1	1302	26495	0	0	1	1	1	0	0	0
Actinopterygii	Mola_mola	0	fossil	25861	NA	NA	NA	NA	MBDK01019127.1	2851	28711	0	0	1	1	1	0	0	0
Actinopterygii	Mola_mola	0	fossil	5106	NA	NA	NA	NA	MBDK01041922.1	11270	16375	0	0	0	0	1	0	0	1
Actinopterygii	Monocentris_japonicus	0	fossil	24951	NA	NA	NA	NA	OOFE01044257.1	20630	45580	1	1	1	1	1	1	0	1
Actinopterygii	Monopterus_albus	1	fossil	7487	CGGAGG	ACACAC	GTGTGT	CGGAGG	NW_018127920.1	3225875	3233361	1	0	0	0	0	0	1	1
Actinopterygii	Monopterus_albus	1	fossil	27660	AGGTAC	ACACAA	GTGTGT	GTTATA	NW_018128130.1	2598851	2626510	1	0	0	0	0	0	1	0
Actinopterygii	Monopterus_albus	1	fossil	15114	TAGGAC	ACACAC	GTGTGT	TACAGG	NW_018128179.1	421118	436231	0	0	0	0	0	1	1	0
Actinopterygii	Monopterus_albus	1	fossil	14980	GATGGG	ACACAC	GTGTGT	GATGGG	NW_018128017.1	1411480	1426459	1	0	0	0	0	0	1	0
Actinopterygii	Monopterus_albus	1	fossil	21081	TATGCA	ACACAC	GTGTGT	TATGCA	NW_018127891.1	2197475	2218555	0	0	1	1	0	1	1	0
Actinopterygii	Monopterus_albus	1	fossil	17105	CATGTG	ACACAC	GTGTGT	CGTGTG	NW_018128076.1	696632	713736	0	1	0	1	1	1	0	1
Actinopterygii	Monopterus_albus	1	fossil	18773	TACAGT	ACACAC	GTGTGT	TACAGT	NW_018128017.1	95286	114058	1	1	1	1	1	1	1	1
Actinopterygii	Monopterus_albus	1	fossil	15541	GAGGTG	ACACAC	GTGTGT	GAGGTG	NW_018128139.1	613911	629451	1	1	1	1	1	1	1	1
Actinopterygii	Monopterus_albus	1	fossil	15812	ATCACT	ACACAC	GTGTGT	ATCACT	NW_018128155.1	128784	144595	1	1	1	1	1	1	1	1
Actinopterygii	Monopterus_albus	1	fossil	20125	ACTGCG	ACACAC	GTGTGT	ACTGCG	NW_018128134.1	327865	347989	0	1	1	0	0	0	0	0
Actinopterygii	Monopterus_albus	1	fossil	11903	CATTTG	ACACAC	GTGTGT	GTCATT	NW_018128038.1	599052	610954	1	0	0	0	0	0	0	0
Actinopterygii	Monopterus_albus	1	fossil	13682	TATCTC	ACAGAC	GTGTGT	TATCTC	NW_018128166.1	599621	613302	1	1	1	1	1	0	0	0
Actinopterygii	Monopterus_albus	1	fossil	14195	AATATC	ACACAA	GTGTGT	GATATC	NW_018128147.1	939176	953370	1	0	0	1	1	1	1	1
Actinopterygii	Monopterus_albus	1	fossil	19143	GTTCAC	ACACAC	GTGTGT	GTTCAC	NW_018128321.1	151931	171073	1	0	1	1	1	0	1	0
Actinopterygii	Monopterus_albus	1	fossil	17542	GTCAGC	AGAGAG	CTCTCT	GTCAGC	NW_018128238.1	187253	204794	1	1	1	0	0	0	0	1
Actinopterygii	Monopterus_albus	0	fossil	31092	NA	NA	NA	NA	NW_018128155.1	407106	438197	1	1	1	1	0	0	1	1
Actinopterygii	Monopterus_albus	0	fossil	28760	NA	NA	NA	NA	NW_018127903.1	245541	274300	1	1	0	1	1	1	1	1
Actinopterygii	Monopterus_albus	0	fossil	29753	NA	NA	NA	NA	NW_018127938.1	919511	949263	0	1	1	1	0	1	1	1
Actinopterygii	Monopterus_albus	0	fossil	46532	NA	NA	NA	NA	NW_018128518.1	3	46534	0	1	1	1	1	1	1	1
Actinopterygii	Monopterus_albus	0	fossil	30329	NA	NA	NA	NA	NW_018128023.1	1914349	1944677	1	1	1	1	0	1	1	0
Actinopterygii	Monopterus_albus	0	fossil	32441	NA	NA	NA	NA	NW_018128020.1	563832	596272	1	0	1	0	1	0	1	1
Actinopterygii	Monopterus_albus	0	fossil	43024	NA	NA	NA	NA	NW_018128315.1	25195	68218	1	1	1	1	0	1	1	1
Actinopterygii	Monopterus_albus	0	fossil	25749	NA	NA	NA	NA	NW_018127953.1	2153677	2179425	0	1	1	1	1	1	1	0
Actinopterygii	Monopterus_albus	0	fossil	18292	NA	NA	NA	NA	NW_018127921.1	4993278	5011569	1	1	0	0	0	1	1	0
Actinopterygii	Monopterus_albus	0	fossil	12222	NA	NA	NA	NA	NW_018128139.1	1088777	1100998	0	1	1	1	1	0	1	1
Actinopterygii	Monopterus_albus	0	fossil	28009	NA	NA	NA	NA	NW_018128008.1	1497252	1525260	1	1	0	1	0	1	1	1
Actinopterygii	Monopterus_albus	0	fossil	46084	NA	NA	NA	NA	NW_018128094.1	1976680	2022763	1	1	1	1	0	0	1	1
Actinopterygii	Monopterus_albus	0	fossil	28315	NA	NA	NA	NA	NW_018128017.1	1251001	1279315	1	0	0	0	0	0	1	1
Actinopterygii	Monopterus_albus	0	fossil	31726	NA	NA	NA	NA	NW_018128218.1	523	32248	1	0	0	1	1	0	1	1
Actinopterygii	Monopterus_albus	0	fossil	26515	NA	NA	NA	NA	NW_018128139.1	143948	170462	0	0	0	1	0	1	1	1
Actinopterygii	Monopterus_albus	0	fossil	28920	NA	NA	NA	NA	NW_018128280.1	137837	166756	1	0	0	0	1	1	1	1
Actinopterygii	Monopterus_albus	0	fossil	25484	NA	NA	NA	NA	NW_018128211.1	359249	384732	1	0	0	0	0	1	1	1
Actinopterygii	Monopterus_albus	0	fossil	5013	NA	NA	NA	NA	NW_018128957.1	260	5272	1	0	1	0	0	1	1	1
Actinopterygii	Monopterus_albus	0	fossil	35251	NA	NA	NA	NA	NW_018128527.1	4034	39284	1	1	0	0	0	0	0	1
Actinopterygii	Monopterus_albus	0	fossil	23906	NA	NA	NA	NA	NW_018128282.1	125450	149355	1	1	1	1	1	0	0	1
Actinopterygii	Monopterus_albus	0	fossil	21207	NA	NA	NA	NA	NW_018127931.1	114639	135845	1	0	0	0	0	0	0	1
Actinopterygii	Monopterus_albus	0	fossil	1318	NA	NA	NA	NA	NW_018128069.1	304595	305912	1	0	0	1	0	0	0	0
Actinopterygii	Monopterus_albus	0	fossil	30691	NA	NA	NA	NA	NW_018128138.1	567201	597891	1	1	1	1	1	0	0	1
Actinopterygii	Monopterus_albus	0	fossil	19251	NA	NA	NA	NA	NW_018128209.1	224574	243824	1	0	0	1	0	0	0	0
Actinopterygii	Monopterus_albus	0	fossil	24658	NA	NA	NA	NA	NW_018127931.1	805025	829682	1	1	1	1	1	1	0	0
Actinopterygii	Monopterus_albus	0	fossil	2956	NA	NA	NA	NA	NW_018128179.1	359617	362572	1	0	1	1	0	0	0	0
Actinopterygii	Monopterus_albus	0	fossil	30199	NA	NA	NA	NA	NW_018128235.1	909658	939856	1	1	1	0	0	1	0	0
Actinopterygii	Monopterus_albus	0	fossil	33239	NA	NA	NA	NA	NW_018128147.1	288688	321926	1	1	1	0	0	0	0	0
Actinopterygii	Monopterus_albus	0	fossil	467	NA	NA	NA	NA	NW_018128360.1	79313	79779	1	0	0	0	0	0	0	0
Actinopterygii	Monopterus_albus	0	fossil	17111	NA	NA	NA	NA	NW_018128095.1	421847	438957	1	0	0	0	0	0	0	1
Actinopterygii	Monopterus_albus	0	fossil	3273	NA	NA	NA	NA	NW_018127897.1	3469748	3473020	1	1	1	1	0	0	0	0
Actinopterygii	Monopterus_albus	0	fossil	1361	NA	NA	NA	NA	NW_018128050.1	479345	480705	1	1	0	0	0	0	0	0
Actinopterygii	Monopterus_albus	0	fossil	30091	NA	NA	NA	NA	NW_018127884.1	8508890	8538980	1	1	1	0	0	0	0	0
Actinopterygii	Monopterus_albus	0	fossil	4122	NA	NA	NA	NA	NW_018128352.1	63943	68064	1	0	0	0	0	0	0	1
Actinopterygii	Monopterus_albus	0	fossil	22972	NA	NA	NA	NA	NW_018128067.1	3237	26208	1	0	0	0	0	0	0	1
Actinopterygii	Monopterus_albus	0	fossil	22351	NA	NA	NA	NA	NW_018128267.1	41624	63974	0	0	0	0	1	1	0	0
Actinopterygii	Monopterus_albus	0	fossil	554	NA	NA	NA	NA	NW_018127919.1	4124417	4124970	0	0	0	1	1	0	0	0
Actinopterygii	Monopterus_albus	0	fossil	24379	NA	NA	NA	NA	NW_018127896.1	4808289	4832667	0	0	1	1	1	0	0	0
Actinopterygii	Monopterus_albus	0	fossil	18838	NA	NA	NA	NA	NW_018128076.1	1142905	1161742	0	0	0	0	1	1	0	0
Actinopterygii	Monopterus_albus	0	fossil	5024	NA	NA	NA	NA	NW_018128729.1	8424	13447	0	0	0	1	1	0	0	1
Actinopterygii	Monopterus_albus	0	fossil	7525	NA	NA	NA	NA	NW_018128007.1	2160947	2168471	0	0	1	1	0	0	0	0
Actinopterygii	Monopterus_albus	0	fossil	2349	NA	NA	NA	NA	NW_018128268.1	90483	92831	0	1	0	0	0	0	0	0
Actinopterygii	Monopterus_albus	0	fossil	1256	NA	NA	NA	NA	NW_018128123.1	427281	428536	0	0	0	1	0	0	0	0
Actinopterygii	Monopterus_albus	0	fossil	1047	NA	NA	NA	NA	NW_018127931.1	3563418	3564464	0	0	0	1	0	0	0	0
Actinopterygii	Neolamprologus_brichardi	1	fossil	35951	ACATGT	GAGGAG	CTCTCT	CGTGTG	NW_006272170.1	77647	113597	0	1	0	0	0	1	0	0
Actinopterygii	Neolamprologus_brichardi	0	fossil	366936	NA	NA	NA	NA	NW_006272003.1	18540779	18907714	0	0	0	0	0	0	0	0
Actinopterygii	Neolamprologus_brichardi	0	fossil	17456	NA	NA	NA	NA	NW_006272151.1	1379848	1397303	0	0	0	0	1	0	1	1
Actinopterygii	Neolamprologus_brichardi	0	fossil	27088	NA	NA	NA	NA	NW_006272145.1	251572	278659	1	1	1	1	0	0	1	1
Actinopterygii	Neolamprologus_brichardi	0	fossil	29918	NA	NA	NA	NA	NW_006272206.1	40305	70222	1	0	1	1	1	0	1	1
Actinopterygii	Neolamprologus_brichardi	0	fossil	41497	NA	NA	NA	NA	NW_006272276.1	269371	310867	1	1	1	1	1	1	0	1
Actinopterygii	Neolamprologus_brichardi	0	fossil	354	NA	NA	NA	NA	NW_006272139.1	350274	350627	0	0	0	0	1	0	0	0
Actinopterygii	Neolamprologus_brichardi	0	fossil	6638	NA	NA	NA	NA	NW_006272352.1	165622	172259	0	1	1	0	0	0	0	0
Actinopterygii	Neoniphon_sammara	0	fossil	3850	NA	NA	NA	NA	OMKZ01050774.1	12880	16729	1	1	1	1	1	0	0	0
Actinopterygii	Nothobranchius_furzeri	0	fossil	34187	NA	NA	NA	NA	NW_015445037.1	8	34194	1	1	1	1	0	1	1	1
Actinopterygii	Nothobranchius_furzeri	0	fossil	17738	NA	NA	NA	NA	NW_015443729.1	91776	109513	1	1	1	1	1	1	1	0
Actinopterygii	Nothobranchius_furzeri	0	fossil	48028	NA	NA	NA	NA	NC_029649.1	78164881	78212908	1	0	0	0	0	1	1	0
Actinopterygii	Nothobranchius_furzeri	0	fossil	29278	NA	NA	NA	NA	NC_029660.1	13143130	13172407	1	1	1	1	1	1	1	1
Actinopterygii	Nothobranchius_furzeri	0	fossil	10368	NA	NA	NA	NA	NC_029659.1	46195201	46205568	0	0	1	1	1	1	1	0
Actinopterygii	Nothobranchius_furzeri	0	fossil	28194	NA	NA	NA	NA	NC_029650.1	50842830	50871023	1	1	1	1	1	0	1	0
Actinopterygii	Nothobranchius_furzeri	0	fossil	14415	NA	NA	NA	NA	NC_029663.1	40593445	40607859	0	0	0	0	0	0	1	1
Actinopterygii	Nothobranchius_furzeri	0	fossil	19978	NA	NA	NA	NA	NC_029664.1	38249398	38269375	0	0	0	1	1	1	1	0
Actinopterygii	Nothobranchius_furzeri	0	fossil	20424	NA	NA	NA	NA	NW_015448356.1	42655	63078	1	1	1	1	1	1	0	1
Actinopterygii	Nothobranchius_furzeri	0	fossil	78644	NA	NA	NA	NA	NW_015443700.1	35744	114387	1	0	0	0	0	0	0	1
Actinopterygii	Nothobranchius_furzeri	0	fossil	9268	NA	NA	NA	NA	NC_029657.1	6373593	6382860	1	1	1	1	0	0	0	0
Actinopterygii	Nothobranchius_furzeri	0	fossil	14946	NA	NA	NA	NA	NC_029659.1	27290242	27305187	0	0	0	1	1	1	0	1
Actinopterygii	Oncorhynchus_kisutch	1	fossil	20555	GATAGT	AGAGAG	CTCTCT	ACTATC	NC_034189.1	14583494	14604048	1	1	1	1	1	1	1	1
Actinopterygii	Oncorhynchus_kisutch	1	fossil	19228	CGTGTA	AGAGAG	CTCTCT	CGTATA	NC_034192.1	14758660	14777887	1	1	1	1	1	1	1	1
Actinopterygii	Oncorhynchus_kisutch	1	fossil	14885	AACATA	AGAGAG	CTTTAA	CATACA	NC_034186.1	24642994	24657878	1	1	1	1	1	1	1	1
Actinopterygii	Oncorhynchus_kisutch	1	fossil	27593	AAGGTT	AGAGAG	CTCTCT	AAGGTT	NC_034195.1	16471523	16499115	1	1	1	1	1	1	1	1
Actinopterygii	Oncorhynchus_kisutch	1	fossil	16259	TCCCTG	AGAGAG	CTCTCT	AAGAAC	NC_034193.1	36002798	36019056	1	1	1	1	1	1	1	1
Actinopterygii	Oncorhynchus_kisutch	1	fossil	17521	TATCAG	AGAGAG	CTCTCT	TATCCG	NC_034179.1	53908674	53926194	1	1	0	0	0	0	0	1
Actinopterygii	Oncorhynchus_kisutch	1	fossil	14370	CTCGCT	AGAAGA	CTCTCG	CTCATG	NC_034188.1	20262790	20277159	1	0	0	0	0	1	1	1
Actinopterygii	Oncorhynchus_kisutch	1	fossil	28741	TCCCAG	AGAGAG	CTCTCT	CTACAG	NC_034180.1	11163480	11192220	0	0	0	0	0	1	1	1
Actinopterygii	Oncorhynchus_kisutch	1	fossil	9166	AGAGAG	AGAGAG	CTCTCT	GAGGAG	NC_034197.1	7215097	7224262	0	0	0	0	0	0	0	0
Actinopterygii	Oncorhynchus_kisutch	1	fossil	4275	CAGGTA	AGAGAG	CTCTCT	TACCTG	NC_034178.1	59871017	59875291	0	0	0	0	0	0	0	0
Actinopterygii	Oncorhynchus_kisutch	1	fossil	17195	AGCTCA	AGAGAG	CTCTCT	AGCTCA	NC_034195.1	30209173	30226367	1	1	1	1	0	1	1	1
Actinopterygii	Oncorhynchus_kisutch	1	fossil	18032	CCATGC	CGAGAG	CTCTCT	AGCATT	NC_034175.1	30743920	30761951	1	1	1	1	1	0	0	1
Actinopterygii	Oncorhynchus_kisutch	1	fossil	13776	GACGTT	AGAGAG	CTCTCT	GAGGTT	NW_018086993.1	457988	471763	1	1	1	1	1	0	0	1
Actinopterygii	Oncorhynchus_kisutch	1	fossil	16290	ACTAGG	AGAGAG	TTCTCT	ACTTAG	NC_034185.1	33320456	33336745	1	0	1	1	1	1	1	1
Actinopterygii	Oncorhynchus_kisutch	1	fossil	26894	AGCCCC	AGAGAG	CTCTCT	AGCCCC	NC_034175.1	24221465	24248358	1	1	1	1	1	0	1	1
Actinopterygii	Oncorhynchus_kisutch	1	fossil	16184	AATGCC	AGAGAG	CTCTCT	AATGCC	NC_034192.1	34068126	34084309	1	1	1	1	1	1	1	1
Actinopterygii	Oncorhynchus_kisutch	1	fossil	13254	GGCAAG	AGAGAG	CTCTCT	GGCAAG	NC_034187.1	32730394	32743647	1	1	1	1	1	1	1	0
Actinopterygii	Oncorhynchus_kisutch	1	fossil	17636	TTGGTT	AGAGAG	CTCTCT	TTGGTT	NC_034203.1	1353535	1371170	0	1	1	1	1	1	1	1
Actinopterygii	Oncorhynchus_kisutch	1	fossil	10902	TGTGTA	AGAGAG	CTCTCT	TGTGTA	NC_034194.1	17220097	17230998	1	1	1	1	1	1	1	1
Actinopterygii	Oncorhynchus_kisutch	1	fossil	17793	GTCCAG	AGAGAG	CTCTCT	GTCCAG	NC_034176.1	41422831	41440623	1	1	1	1	1	1	1	1
Actinopterygii	Oncorhynchus_kisutch	1	fossil	21637	AGCATC	AGAGAG	CTCTCT	AGCATC	NC_034188.1	28572357	28593993	1	1	1	1	1	1	1	1
Actinopterygii	Oncorhynchus_kisutch	1	fossil	16113	CTGGTG	AGAGAG	CTCTCT	CTGGTG	NC_034175.1	22887579	22903691	1	1	1	1	1	1	1	1
Actinopterygii	Oncorhynchus_kisutch	1	fossil	13343	CCTGCA	AGAGAG	CTCTCT	CCTGCA	NC_034176.1	38576825	38590167	0	0	0	0	0	0	0	1
Actinopterygii	Oncorhynchus_kisutch	1	fossil	21649	AATTCA	AGAGAG	CTCTCT	AATTCA	NC_034203.1	5925495	5947143	1	1	0	0	0	0	1	1
Actinopterygii	Oncorhynchus_kisutch	1	fossil	21078	GATGGT	AGAGAG	CTCTCT	GATGGT	NC_034185.1	25926451	25947528	1	0	0	0	0	1	1	1
Actinopterygii	Oncorhynchus_kisutch	1	fossil	15151	GTGGTA	AGAGAG	CTCTCT	GTGGTA	NC_034178.1	33540463	33555613	1	1	0	0	0	0	0	0
Actinopterygii	Oncorhynchus_kisutch	1	fossil	12529	CACATT	AGAGAG	CTCTCT	CACATT	NC_034187.1	18241006	18253534	1	1	1	1	1	1	1	0
Actinopterygii	Oncorhynchus_kisutch	1	fossil	25576	CATGTG	AGAGAG	CTCTCT	CATGTG	NC_034175.1	28390125	28415700	1	1	1	1	0	1	1	1
Actinopterygii	Oncorhynchus_kisutch	1	fossil	18279	CACCTC	AGAGAG	CTCTCT	CACCTC	NC_034179.1	43271230	43289508	1	1	1	1	1	0	0	1
Actinopterygii	Oncorhynchus_kisutch	1	fossil	21784	GTGGGA	AGAGAG	CTCTCT	GTGGGA	NC_034185.1	20504213	20525996	1	1	1	1	0	0	1	0
Actinopterygii	Oncorhynchus_kisutch	1	fossil	12435	CCTGAG	AGAGAG	CTCTCT	CCTGAG	NC_034182.1	16788582	16801016	1	1	1	1	1	1	1	1
Actinopterygii	Oncorhynchus_kisutch	1	fossil	19422	CAGGTG	AGAGAG	CTCTCT	CAGGTG	NC_034190.1	41009322	41028743	1	1	1	0	0	0	1	1
Actinopterygii	Oncorhynchus_kisutch	1	fossil	13599	CACACT	AGAGAG	CTCTCT	CACACT	NC_034178.1	55941145	55954743	1	0	1	1	1	0	1	1
Actinopterygii	Oncorhynchus_kisutch	0	fossil	24072	NA	NA	NA	NA	NC_034174.1	13756729	13780800	0	0	0	0	0	1	1	1
Actinopterygii	Oncorhynchus_kisutch	0	fossil	39775	NA	NA	NA	NA	NC_034188.1	3937218	3976992	0	1	1	1	1	1	1	1
Actinopterygii	Oncorhynchus_kisutch	0	fossil	10342	NA	NA	NA	NA	NC_034175.1	6193184	6203525	1	0	0	1	1	1	1	1
Actinopterygii	Oncorhynchus_kisutch	0	fossil	26733	NA	NA	NA	NA	NC_034188.1	28432445	28459177	0	0	0	1	1	1	1	1
Actinopterygii	Oncorhynchus_kisutch	0	fossil	24716	NA	NA	NA	NA	NC_034176.1	30759194	30783909	0	0	0	1	1	1	1	1
Actinopterygii	Oncorhynchus_kisutch	0	fossil	31594	NA	NA	NA	NA	NC_034181.1	46870878	46902471	1	1	1	1	1	1	1	1
Actinopterygii	Oncorhynchus_kisutch	0	fossil	30627	NA	NA	NA	NA	NC_034177.1	30456775	30487401	1	1	0	0	1	1	1	1
Actinopterygii	Oncorhynchus_kisutch	0	fossil	12946	NA	NA	NA	NA	NC_034185.1	34345275	34358220	1	0	0	0	1	0	1	1
Actinopterygii	Oncorhynchus_kisutch	0	fossil	26178	NA	NA	NA	NA	NC_034185.1	44335595	44361772	1	0	0	1	1	1	1	0
Actinopterygii	Oncorhynchus_kisutch	0	fossil	9577	NA	NA	NA	NA	NW_018093837.1	33218	42794	1	1	1	1	1	1	1	1
Actinopterygii	Oncorhynchus_kisutch	0	fossil	28726	NA	NA	NA	NA	NC_034174.1	20932104	20960829	0	0	0	1	1	1	1	1
Actinopterygii	Oncorhynchus_kisutch	0	fossil	9990	NA	NA	NA	NA	NC_034175.1	21906964	21916953	1	0	0	1	1	1	1	1
Actinopterygii	Oncorhynchus_kisutch	0	fossil	43480	NA	NA	NA	NA	NC_034194.1	5281416	5324895	1	0	1	1	0	1	1	0
Actinopterygii	Oncorhynchus_kisutch	0	fossil	26213	NA	NA	NA	NA	NC_034184.1	58589532	58615744	1	0	0	1	1	0	1	0
Actinopterygii	Oncorhynchus_kisutch	0	fossil	25113	NA	NA	NA	NA	NC_034200.1	25173475	25198587	1	1	0	0	0	0	1	1
Actinopterygii	Oncorhynchus_kisutch	0	fossil	39257	NA	NA	NA	NA	NC_034188.1	53681899	53721155	1	1	1	1	0	1	1	1
Actinopterygii	Oncorhynchus_kisutch	0	fossil	15707	NA	NA	NA	NA	NC_034178.1	17405746	17421452	1	0	0	1	1	1	1	1
Actinopterygii	Oncorhynchus_kisutch	0	fossil	38570	NA	NA	NA	NA	NW_018086973.1	550728	589297	1	0	0	0	1	1	1	1
Actinopterygii	Oncorhynchus_kisutch	0	fossil	9450	NA	NA	NA	NA	NW_018090571.1	242216	251665	1	0	1	0	1	1	1	1
Actinopterygii	Oncorhynchus_kisutch	0	fossil	4178	NA	NA	NA	NA	NC_034189.1	31697545	31701722	1	1	1	1	1	0	0	0
Actinopterygii	Oncorhynchus_kisutch	0	fossil	38331	NA	NA	NA	NA	NC_034176.1	23545481	23583811	1	1	1	1	0	0	0	1
Actinopterygii	Oncorhynchus_kisutch	0	fossil	23756	NA	NA	NA	NA	NC_034198.1	4210451	4234206	1	1	1	1	0	0	0	0
Actinopterygii	Oncorhynchus_kisutch	0	fossil	28881	NA	NA	NA	NA	NC_034187.1	25332830	25361710	1	0	1	1	1	0	0	1
Actinopterygii	Oncorhynchus_kisutch	0	fossil	24675	NA	NA	NA	NA	NW_018091745.1	121658	146332	1	1	1	0	0	0	0	1
Actinopterygii	Oncorhynchus_kisutch	0	fossil	16648	NA	NA	NA	NA	NC_034177.1	50835946	50852593	1	0	0	0	0	0	0	0
Actinopterygii	Oncorhynchus_kisutch	0	fossil	7705	NA	NA	NA	NA	NC_034181.1	58693050	58700754	1	1	1	1	0	0	0	0
Actinopterygii	Oncorhynchus_kisutch	0	fossil	10224	NA	NA	NA	NA	NC_034201.1	29229276	29239499	1	0	0	0	0	0	0	1
Actinopterygii	Oncorhynchus_kisutch	0	fossil	29314	NA	NA	NA	NA	NC_034184.1	4553784	4583097	1	0	0	1	1	0	0	0
Actinopterygii	Oncorhynchus_kisutch	0	fossil	26960	NA	NA	NA	NA	NC_034195.1	15708801	15735760	1	0	1	0	0	0	0	1
Actinopterygii	Oncorhynchus_kisutch	0	fossil	33607	NA	NA	NA	NA	NC_034184.1	28838369	28871975	0	0	0	1	1	1	0	1
Actinopterygii	Oncorhynchus_kisutch	0	fossil	6131	NA	NA	NA	NA	NC_034189.1	23710355	23716485	0	0	0	1	1	1	0	0
Actinopterygii	Oncorhynchus_kisutch	0	fossil	13618	NA	NA	NA	NA	NC_034178.1	39513298	39526915	0	0	0	1	1	1	0	1
Actinopterygii	Oncorhynchus_kisutch	0	fossil	22843	NA	NA	NA	NA	NW_018090389.1	9031	31873	0	1	1	0	0	0	0	0
Actinopterygii	Oncorhynchus_kisutch	0	fossil	5270	NA	NA	NA	NA	NC_034187.1	30118401	30123670	0	0	0	1	0	0	0	1
Actinopterygii	Oncorhynchus_mykiss	1	fossil	17877	TCTGTA	AGAGAG	CTCTCT	CTTCTC	NC_035081.1	44536391	44554267	1	1	1	1	1	1	1	0
Actinopterygii	Oncorhynchus_mykiss	1	fossil	16654	AGCAAG	AGAGAG	CTCTCT	AGCATG	NC_035105.1	3921544	3938197	1	1	0	1	1	1	1	1
Actinopterygii	Oncorhynchus_mykiss	1	fossil	13659	CACGGG	AGAGAG	CTCTCT	CACAGG	NC_035093.1	75861038	75874696	1	1	1	1	1	1	1	0
Actinopterygii	Oncorhynchus_mykiss	1	fossil	17687	TAGGTA	AGAGAG	CTCTCT	CACCAT	NC_035083.1	22742873	22760559	1	1	1	1	1	1	1	1
Actinopterygii	Oncorhynchus_mykiss	1	fossil	4698	GAGGGG	AGAGAG	CTCTCT	GAGGGG	NC_035088.1	62293224	62297921	1	0	0	0	0	0	0	0
Actinopterygii	Oncorhynchus_mykiss	1	fossil	14327	TGTAAG	AGAGAG	CTCTCT	ATCCTG	NC_035104.1	6676206	6690532	1	1	1	0	0	1	1	1
Actinopterygii	Oncorhynchus_mykiss	1	fossil	11400	CATTAC	AGAGAG	CTCTCT	CATTAC	NC_035104.1	6428865	6440264	1	0	0	0	0	0	1	1
Actinopterygii	Oncorhynchus_mykiss	1	fossil	16976	CTCGCT	AGAAGA	CTCTCG	CTCATG	NC_035101.1	30122549	30139524	1	0	0	0	0	1	1	1
Actinopterygii	Oncorhynchus_mykiss	1	fossil	14596	TCAGTC	AGAGAG	CTCTCT	TCAGTC	NC_035093.1	60427370	60441965	1	0	0	1	1	1	1	1
Actinopterygii	Oncorhynchus_mykiss	1	fossil	13791	GACATT	AGAGAG	CTCTCT	GACATT	NC_035085.1	15667394	15681184	0	0	0	0	0	0	1	1
Actinopterygii	Oncorhynchus_mykiss	1	fossil	16620	CTAACC	AGAGAG	CTCTCT	CTAACC	NC_035082.1	40049681	40066300	1	1	1	1	1	1	1	1
Actinopterygii	Oncorhynchus_mykiss	1	fossil	14808	GAGGTG	AGAGAG	CTCTCT	GAGGTG	NC_035083.1	57623798	57638605	1	1	1	1	1	1	1	1
Actinopterygii	Oncorhynchus_mykiss	1	fossil	13905	AACCTC	AGAGAG	CTCTCT	AACCTC	NC_035089.1	23924487	23938391	1	1	1	1	1	1	0	0
Actinopterygii	Oncorhynchus_mykiss	1	fossil	13978	TACCTT	AGAGAG	CTCTCT	TACCTT	NC_035090.1	50314070	50328047	1	0	0	0	0	0	0	1
Actinopterygii	Oncorhynchus_mykiss	1	fossil	12766	AAAACT	AGAGAG	CTCTCT	AAAACT	NC_035086.1	47696694	47709459	0	0	0	0	1	1	1	1
Actinopterygii	Oncorhynchus_mykiss	1	fossil	13435	CTCTTA	AGAGAG	CTCTCT	CTCTTA	NC_035077.1	50723266	50736700	0	0	0	0	0	0	1	1
Actinopterygii	Oncorhynchus_mykiss	0	fossil	43156	NA	NA	NA	NA	NC_035085.1	8727824	8770979	0	1	1	1	1	1	1	0
Actinopterygii	Oncorhynchus_mykiss	0	fossil	30616	NA	NA	NA	NA	NC_035105.1	4964663	4995278	1	1	1	1	1	1	1	1
Actinopterygii	Oncorhynchus_mykiss	0	fossil	28532	NA	NA	NA	NA	NC_035083.1	23311124	23339655	1	1	1	1	1	1	1	1
Actinopterygii	Oncorhynchus_mykiss	0	fossil	53219	NA	NA	NA	NA	NC_035089.1	23824721	23877939	0	0	0	0	0	0	1	1
Actinopterygii	Oncorhynchus_mykiss	0	fossil	38207	NA	NA	NA	NA	NC_035078.1	83668359	83706565	1	1	1	1	1	0	1	1
Actinopterygii	Oncorhynchus_mykiss	0	fossil	27580	NA	NA	NA	NA	NC_035092.1	29252656	29280235	1	0	0	0	1	1	1	1
Actinopterygii	Oncorhynchus_mykiss	0	fossil	28355	NA	NA	NA	NA	NC_035079.1	32931379	32959733	0	1	1	1	1	1	1	1
Actinopterygii	Oncorhynchus_mykiss	0	fossil	10623	NA	NA	NA	NA	NC_035083.1	21135888	21146510	1	1	1	0	1	1	1	1
Actinopterygii	Oncorhynchus_mykiss	0	fossil	27195	NA	NA	NA	NA	NC_035077.1	31734150	31761344	1	1	1	0	1	1	1	1
Actinopterygii	Oncorhynchus_mykiss	0	fossil	83046	NA	NA	NA	NA	NW_018591156.1	78362	161407	1	1	1	0	0	0	1	1
Actinopterygii	Oncorhynchus_mykiss	0	fossil	8321	NA	NA	NA	NA	NC_035077.1	53079905	53088225	1	0	0	0	1	1	1	1
Actinopterygii	Oncorhynchus_mykiss	0	fossil	42169	NA	NA	NA	NA	NW_018545088.1	55934	98102	0	1	1	0	0	0	1	1
Actinopterygii	Oncorhynchus_mykiss	0	fossil	16426	NA	NA	NA	NA	NC_035099.1	29712827	29729252	1	1	0	1	1	1	1	0
Actinopterygii	Oncorhynchus_mykiss	0	fossil	33272	NA	NA	NA	NA	NC_035087.1	57110636	57143907	1	1	1	1	1	1	1	1
Actinopterygii	Oncorhynchus_mykiss	0	fossil	6008	NA	NA	NA	NA	NC_035079.1	44002131	44008138	1	0	1	1	1	0	1	0
Actinopterygii	Oncorhynchus_mykiss	0	fossil	9877	NA	NA	NA	NA	NC_035085.1	29342090	29351966	0	0	0	0	0	1	1	1
Actinopterygii	Oncorhynchus_mykiss	0	fossil	34903	NA	NA	NA	NA	NC_035091.1	37385664	37420566	1	1	1	1	1	1	1	0
Actinopterygii	Oncorhynchus_mykiss	0	fossil	21032	NA	NA	NA	NA	NC_035090.1	23065089	23086120	1	1	1	1	0	0	1	1
Actinopterygii	Oncorhynchus_mykiss	0	fossil	29786	NA	NA	NA	NA	NC_035078.1	59594490	59624275	1	1	1	1	0	1	1	1
Actinopterygii	Oncorhynchus_mykiss	0	fossil	30613	NA	NA	NA	NA	NC_035104.1	26404352	26434964	1	1	1	1	0	1	1	1
Actinopterygii	Oncorhynchus_mykiss	0	fossil	24069	NA	NA	NA	NA	NC_035099.1	45378794	45402862	0	0	0	0	0	0	1	1
Actinopterygii	Oncorhynchus_mykiss	0	fossil	28436	NA	NA	NA	NA	NC_035083.1	43528858	43557293	0	0	0	1	0	1	1	1
Actinopterygii	Oncorhynchus_mykiss	0	fossil	18084	NA	NA	NA	NA	NC_035096.1	16105309	16123392	1	1	1	1	1	0	1	1
Actinopterygii	Oncorhynchus_mykiss	0	fossil	4052	NA	NA	NA	NA	NC_035082.1	26101918	26105969	0	0	1	1	0	0	1	1
Actinopterygii	Oncorhynchus_mykiss	0	fossil	29539	NA	NA	NA	NA	NC_035079.1	18215730	18245268	1	1	1	1	1	1	0	1
Actinopterygii	Oncorhynchus_mykiss	0	fossil	4596	NA	NA	NA	NA	NC_035078.1	6718872	6723467	1	0	0	0	0	0	0	1
Actinopterygii	Oncorhynchus_mykiss	0	fossil	29689	NA	NA	NA	NA	NC_035096.1	5133553	5163241	1	1	1	1	1	1	0	1
Actinopterygii	Oncorhynchus_mykiss	0	fossil	26699	NA	NA	NA	NA	NC_035084.1	20731268	20757966	1	1	1	1	1	0	0	0
Actinopterygii	Oncorhynchus_mykiss	0	fossil	35100	NA	NA	NA	NA	NC_035078.1	33610326	33645425	1	1	1	1	1	0	0	1
Actinopterygii	Oncorhynchus_mykiss	0	fossil	49679	NA	NA	NA	NA	NC_035100.1	35355697	35405375	1	1	1	1	1	0	0	1
Actinopterygii	Oncorhynchus_mykiss	0	fossil	37483	NA	NA	NA	NA	NC_035090.1	35121843	35159325	1	0	0	1	1	0	0	1
Actinopterygii	Oncorhynchus_mykiss	0	fossil	23466	NA	NA	NA	NA	NC_035100.1	23828166	23851631	1	1	1	1	0	0	0	0
Actinopterygii	Oncorhynchus_mykiss	0	fossil	23050	NA	NA	NA	NA	NC_035084.1	72067928	72090977	1	1	0	1	0	0	0	0
Actinopterygii	Oncorhynchus_mykiss	0	fossil	35417	NA	NA	NA	NA	NC_035094.1	28670224	28705640	1	0	0	0	0	0	0	1
Actinopterygii	Oncorhynchus_mykiss	0	fossil	5765	NA	NA	NA	NA	NC_035101.1	38288712	38294476	1	0	0	1	0	1	0	1
Actinopterygii	Oncorhynchus_mykiss	0	fossil	33575	NA	NA	NA	NA	NC_035090.1	35196531	35230105	0	1	1	1	1	0	0	1
Actinopterygii	Oncorhynchus_mykiss	0	fossil	28507	NA	NA	NA	NA	NC_035078.1	30219710	30248216	0	0	1	0	0	0	0	1
Actinopterygii	Oncorhynchus_mykiss	0	fossil	4536	NA	NA	NA	NA	NC_035092.1	27734291	27738826	0	0	0	0	0	0	0	1
Actinopterygii	Oncorhynchus_mykiss	0	fossil	22924	NA	NA	NA	NA	NC_035091.1	42169673	42192596	0	0	0	0	0	0	0	1
Actinopterygii	Oncorhynchus_tshawytscha	1	fossil	15333	AATATT	AGAGAG	CTCTCT	GATATT	NC_037098.1	11601377	11616709	1	1	1	1	1	1	1	1
Actinopterygii	Oncorhynchus_tshawytscha	1	fossil	17430	TCAGTC	AGAGAG	CTCTCT	TCAATC	NC_037098.1	45746953	45764382	1	1	1	1	1	1	1	1
Actinopterygii	Oncorhynchus_tshawytscha	1	fossil	14903	AACATG	AGAGAG	CTCTCT	AACATT	NC_037108.1	51167514	51182416	1	1	1	1	1	1	0	0
Actinopterygii	Oncorhynchus_tshawytscha	1	fossil	5484	CGGAAG	AGAGAG	CTCTCT	TCTGTA	NC_037124.1	5715085	5720568	0	0	0	0	0	0	0	0
Actinopterygii	Oncorhynchus_tshawytscha	1	fossil	17881	TATAAG	AGAGAG	CTCTCT	CTTCAA	NC_037097.1	43090943	43108823	1	0	0	1	0	0	0	0
Actinopterygii	Oncorhynchus_tshawytscha	1	fossil	19311	TTCGCC	AGAGAG	CTCTCT	GTCGCC	NC_037113.1	2285147	2304457	1	1	1	1	0	0	0	0
Actinopterygii	Oncorhynchus_tshawytscha	1	fossil	622	GATAGA	CGAGAG	CTCTCT	GTCTAT	NC_037097.1	76861775	76862396	0	0	0	0	0	0	0	0
Actinopterygii	Oncorhynchus_tshawytscha	1	fossil	15935	CTCGGG	AGAGAG	TCAAAT	CAAATC	NC_037106.1	24776566	24792500	1	1	1	1	1	0	0	1
Actinopterygii	Oncorhynchus_tshawytscha	1	fossil	28472	GTCCAG	AGAGAG	CTCTGT	CCGGAT	NC_037100.1	47857499	47885970	0	0	1	1	1	1	0	0
Actinopterygii	Oncorhynchus_tshawytscha	1	fossil	15319	ACACCG	GAGGAG	CTCTCT	TACACG	NC_037113.1	6093153	6108471	1	1	1	1	1	0	0	1
Actinopterygii	Oncorhynchus_tshawytscha	1	fossil	15226	AATGCA	AGAGAG	CTCTCT	AATGCA	NC_037111.1	17791966	17807191	1	1	1	1	1	0	1	1
Actinopterygii	Oncorhynchus_tshawytscha	1	fossil	26647	GACATG	AGAGAG	CTCTCT	GACATG	NC_037103.1	65984241	66010887	1	0	1	1	1	1	1	1
Actinopterygii	Oncorhynchus_tshawytscha	1	fossil	12554	CCCATC	AGAGAG	CTCTCT	CCCATC	NW_020128810.1	819259	831812	1	1	1	1	1	1	1	1
Actinopterygii	Oncorhynchus_tshawytscha	1	fossil	15226	AATGCA	AGAGAG	CTCTCT	AATGCA	NW_020142527.1	143221	158446	1	1	1	1	1	0	1	1
Actinopterygii	Oncorhynchus_tshawytscha	1	fossil	16140	CTCAGG	AGAGAG	CTCTCT	CTCAGG	NC_037120.1	22625295	22641434	1	1	1	1	1	1	1	1
Actinopterygii	Oncorhynchus_tshawytscha	1	fossil	12554	CCCATC	AGAGAG	CTCTCT	CCCATC	NC_037121.1	810200	822753	1	1	1	1	1	1	1	1
Actinopterygii	Oncorhynchus_tshawytscha	1	fossil	27131	CTGGTA	AGAGAG	CTCTCT	CTGGTA	NC_037097.1	42120419	42147549	1	0	0	0	0	0	0	0
Actinopterygii	Oncorhynchus_tshawytscha	1	fossil	13738	ACTAGG	AGAGAG	CTCTCT	ACTAGG	NC_037101.1	29016351	29030088	0	0	1	1	1	1	1	1
Actinopterygii	Oncorhynchus_tshawytscha	1	fossil	16935	CATACC	AGAGAG	CTCTCT	CATACC	NC_037105.1	68365219	68382153	1	1	0	1	1	1	0	1
Actinopterygii	Oncorhynchus_tshawytscha	1	fossil	21389	TCTGAG	AGAGAG	CTCTCT	TCTGAG	NC_037115.1	17965635	17987023	1	0	1	1	0	1	1	1
Actinopterygii	Oncorhynchus_tshawytscha	1	fossil	16935	CATACC	AGAGAG	CTCTCT	CATACC	NW_020142537.1	2516570	2533504	1	1	0	1	1	1	0	1
Actinopterygii	Oncorhynchus_tshawytscha	1	fossil	13699	CACGTA	AGAGAG	CTCTCT	CACGTA	NC_037116.1	29153438	29167136	0	1	1	1	0	0	0	1
Actinopterygii	Oncorhynchus_tshawytscha	1	fossil	13130	GAGGGG	AGAGAG	CTCTCT	GAGGGG	NC_037105.1	73215440	73228569	1	1	1	1	0	0	0	0
Actinopterygii	Oncorhynchus_tshawytscha	1	fossil	26622	CTTGGG	AGAGAG	CTCTCT	CTTGGG	NC_037107.1	12796955	12823576	1	0	0	0	0	1	1	1
Actinopterygii	Oncorhynchus_tshawytscha	1	fossil	18341	CACAGG	AGAGAG	CTCTCT	CACAGG	NC_037101.1	72587501	72605841	1	1	0	0	0	0	0	1
Actinopterygii	Oncorhynchus_tshawytscha	1	fossil	21264	CACCTC	AGAGAG	CTCTCT	CACCTC	NW_020129432.1	21923	43186	0	0	0	1	0	0	0	1
Actinopterygii	Oncorhynchus_tshawytscha	1	fossil	25895	CATGTG	AGAGAG	CTCTCT	CATGTG	NC_037127.1	22472682	22498576	1	1	0	0	0	0	0	1
Actinopterygii	Oncorhynchus_tshawytscha	1	fossil	18341	CACAGG	AGAGAG	CTCTCT	CACAGG	NC_037101.1	76500293	76518633	1	1	0	0	0	0	0	1
Actinopterygii	Oncorhynchus_tshawytscha	1	fossil	26622	CCCAAG	AGAGAG	CTCTCT	CCCAAG	NW_020128834.1	2662892	2689513	1	0	0	0	0	1	1	1
Actinopterygii	Oncorhynchus_tshawytscha	1	fossil	17196	CAGGTC	AGAGAG	CTCTCT	CAGGTC	NC_037123.1	13960041	13977236	1	0	0	1	0	0	1	1
Actinopterygii	Oncorhynchus_tshawytscha	1	fossil	14037	CACCTC	AGAGAG	CTCTCT	CACCTC	NC_037105.1	46039048	46053084	1	1	1	1	1	0	0	1
Actinopterygii	Oncorhynchus_tshawytscha	1	fossil	33523	CAGCAA	AGAGAG	CTCTCT	CAGCAA	NW_020128843.1	383280	416802	1	0	0	1	1	0	0	0
Actinopterygii	Oncorhynchus_tshawytscha	1	fossil	14037	CACCTC	AGAGAG	CTCTCT	CACCTC	NC_037105.1	58265281	58279317	1	1	1	1	1	0	0	1
Actinopterygii	Oncorhynchus_tshawytscha	1	fossil	11315	CACGCA	AGAGAG	CTCTCT	CACGCA	NW_020128933.1	400312	411626	1	1	1	1	1	1	0	0
Actinopterygii	Oncorhynchus_tshawytscha	1	fossil	19319	CACACT	AGAGAG	CTCTCT	CACACT	NW_020142529.1	903213	922531	1	1	1	1	0	1	1	1
Actinopterygii	Oncorhynchus_tshawytscha	1	fossil	13569	CACACT	AGAGAG	CTCTCT	CACACT	NC_037103.1	68651686	68665254	1	0	1	1	1	0	1	1
Actinopterygii	Oncorhynchus_tshawytscha	1	fossil	33523	CAGCAA	AGAGAG	CTCTCT	CAGCAA	NC_037122.1	30865621	30899143	1	0	0	1	1	0	0	0
Actinopterygii	Oncorhynchus_tshawytscha	0	fossil	21992	NA	NA	NA	NA	NC_037097.1	47290078	47312069	0	1	1	1	0	1	1	1
Actinopterygii	Oncorhynchus_tshawytscha	0	fossil	37451	NA	NA	NA	NA	NC_037101.1	71150095	71187545	1	1	0	1	1	0	1	1
Actinopterygii	Oncorhynchus_tshawytscha	0	fossil	37451	NA	NA	NA	NA	NC_037101.1	75062887	75100337	1	1	0	1	1	0	1	1
Actinopterygii	Oncorhynchus_tshawytscha	0	fossil	28511	NA	NA	NA	NA	NC_037106.1	11988621	12017131	1	0	1	1	1	1	1	1
Actinopterygii	Oncorhynchus_tshawytscha	0	fossil	24909	NA	NA	NA	NA	NC_037097.1	47841946	47866854	0	0	0	1	1	1	1	1
Actinopterygii	Oncorhynchus_tshawytscha	0	fossil	6501	NA	NA	NA	NA	NC_037103.1	71640928	71647428	1	1	1	1	1	1	1	0
Actinopterygii	Oncorhynchus_tshawytscha	0	fossil	31173	NA	NA	NA	NA	NC_037109.1	61996644	62027816	1	1	0	1	1	1	1	1
Actinopterygii	Oncorhynchus_tshawytscha	0	fossil	31587	NA	NA	NA	NA	NC_037099.1	32819907	32851493	1	1	0	0	1	1	1	1
Actinopterygii	Oncorhynchus_tshawytscha	0	fossil	11605	NA	NA	NA	NA	NW_020142539.1	1207731	1219335	1	1	0	0	1	1	1	1
Actinopterygii	Oncorhynchus_tshawytscha	0	fossil	11605	NA	NA	NA	NA	NC_037099.1	23083137	23094741	1	1	0	0	1	1	1	1
Actinopterygii	Oncorhynchus_tshawytscha	0	fossil	21203	NA	NA	NA	NA	NC_037122.1	5293038	5314240	1	1	1	1	0	1	1	1
Actinopterygii	Oncorhynchus_tshawytscha	0	fossil	29206	NA	NA	NA	NA	NC_037124.1	27307272	27336477	1	1	1	1	1	1	1	1
Actinopterygii	Oncorhynchus_tshawytscha	0	fossil	27001	NA	NA	NA	NA	NC_037108.1	34130529	34157529	1	0	0	1	1	1	1	1
Actinopterygii	Oncorhynchus_tshawytscha	0	fossil	27001	NA	NA	NA	NA	NC_037099.1	6784532	6811532	1	0	0	1	1	1	1	1
Actinopterygii	Oncorhynchus_tshawytscha	0	fossil	13503	NA	NA	NA	NA	NW_020130338.1	105303	118805	1	1	1	0	0	0	1	0
Actinopterygii	Oncorhynchus_tshawytscha	0	fossil	25535	NA	NA	NA	NA	NC_037104.1	33338402	33363936	0	0	0	0	0	0	1	1
Actinopterygii	Oncorhynchus_tshawytscha	0	fossil	28400	NA	NA	NA	NA	NC_037103.1	23071591	23099990	1	1	1	1	1	1	1	1
Actinopterygii	Oncorhynchus_tshawytscha	0	fossil	28400	NA	NA	NA	NA	NC_037103.1	25147110	25175509	1	1	1	1	1	1	1	1
Actinopterygii	Oncorhynchus_tshawytscha	0	fossil	28400	NA	NA	NA	NA	NW_020128804.1	15836813	15865212	1	1	1	1	1	1	1	1
Actinopterygii	Oncorhynchus_tshawytscha	0	fossil	29580	NA	NA	NA	NA	NW_020128804.1	8046428	8076007	1	1	1	1	1	1	1	1
Actinopterygii	Oncorhynchus_tshawytscha	0	fossil	33242	NA	NA	NA	NA	NC_037116.1	13340064	13373305	1	1	1	1	1	1	1	1
Actinopterygii	Oncorhynchus_tshawytscha	0	fossil	29798	NA	NA	NA	NA	NC_037115.1	40667024	40696821	1	1	0	1	1	1	1	1
Actinopterygii	Oncorhynchus_tshawytscha	0	fossil	33620	NA	NA	NA	NA	NC_037097.1	43237740	43271359	1	1	0	1	1	0	1	1
Actinopterygii	Oncorhynchus_tshawytscha	0	fossil	7707	NA	NA	NA	NA	NC_037100.1	34190555	34198261	0	0	0	0	0	0	1	1
Actinopterygii	Oncorhynchus_tshawytscha	0	fossil	8612	NA	NA	NA	NA	NW_020142510.1	14699746	14708357	1	1	1	1	1	1	1	1
Actinopterygii	Oncorhynchus_tshawytscha	0	fossil	31324	NA	NA	NA	NA	NC_037102.1	29386574	29417897	1	1	1	1	1	1	1	1
Actinopterygii	Oncorhynchus_tshawytscha	0	fossil	26773	NA	NA	NA	NA	NC_037104.1	25201898	25228670	1	0	0	0	0	1	1	1
Actinopterygii	Oncorhynchus_tshawytscha	0	fossil	25141	NA	NA	NA	NA	NW_020142514.1	1064076	1089216	1	1	0	1	0	0	0	1
Actinopterygii	Oncorhynchus_tshawytscha	0	fossil	5155	NA	NA	NA	NA	NW_020128816.1	583302	588456	1	1	0	1	0	0	0	1
Actinopterygii	Oncorhynchus_tshawytscha	0	fossil	19495	NA	NA	NA	NA	NW_020142508.1	416644	436138	1	0	0	0	1	1	0	1
Actinopterygii	Oncorhynchus_tshawytscha	0	fossil	13572	NA	NA	NA	NA	NC_037115.1	14951765	14965336	1	1	1	1	0	0	0	1
Actinopterygii	Oncorhynchus_tshawytscha	0	fossil	10176	NA	NA	NA	NA	NC_037116.1	37548823	37558998	1	1	1	1	0	0	0	0
Actinopterygii	Oncorhynchus_tshawytscha	0	fossil	17090	NA	NA	NA	NA	NC_037121.1	5463932	5481021	1	1	1	1	0	0	0	0
Actinopterygii	Oncorhynchus_tshawytscha	0	fossil	19808	NA	NA	NA	NA	NC_037108.1	20462851	20482658	1	0	1	1	1	1	0	1
Actinopterygii	Oncorhynchus_tshawytscha	0	fossil	65102	NA	NA	NA	NA	NC_037110.1	52480749	52545850	1	1	1	1	1	0	0	1
Actinopterygii	Oncorhynchus_tshawytscha	0	fossil	4968	NA	NA	NA	NA	NC_037101.1	30014276	30019243	1	1	1	1	1	0	0	0
Actinopterygii	Oncorhynchus_tshawytscha	0	fossil	40153	NA	NA	NA	NA	NC_037109.1	32664739	32704891	1	1	0	0	0	0	0	0
Actinopterygii	Oncorhynchus_tshawytscha	0	fossil	25054	NA	NA	NA	NA	NC_037127.1	32408691	32433744	1	0	0	1	1	0	0	1
Actinopterygii	Oncorhynchus_tshawytscha	0	fossil	1027	NA	NA	NA	NA	NC_037108.1	25917859	25918885	1	0	0	0	0	0	0	0
Actinopterygii	Oncorhynchus_tshawytscha	0	fossil	28386	NA	NA	NA	NA	NC_037106.1	53944616	53973001	1	1	1	0	0	0	0	1
Actinopterygii	Oncorhynchus_tshawytscha	0	fossil	26850	NA	NA	NA	NA	NC_037115.1	18309697	18336546	1	0	1	0	0	0	0	1
Actinopterygii	Oncorhynchus_tshawytscha	0	fossil	15672	NA	NA	NA	NA	NC_037130.1	9346335	9362006	1	0	1	1	1	1	0	0
Actinopterygii	Oncorhynchus_tshawytscha	0	fossil	15672	NA	NA	NA	NA	NC_037130.1	11926905	11942576	1	0	1	1	1	1	0	0
Actinopterygii	Oncorhynchus_tshawytscha	0	fossil	26030	NA	NA	NA	NA	NC_037127.1	36240860	36266889	1	0	0	1	0	0	0	1
Actinopterygii	Oncorhynchus_tshawytscha	0	fossil	28474	NA	NA	NA	NA	NC_037127.1	30354721	30383194	1	0	1	1	0	1	0	1
Actinopterygii	Oncorhynchus_tshawytscha	0	fossil	13122	NA	NA	NA	NA	NC_037113.1	22431587	22444708	1	0	0	1	0	0	0	0
Actinopterygii	Oncorhynchus_tshawytscha	0	fossil	10530	NA	NA	NA	NA	NC_037103.1	27448677	27459206	0	0	0	1	1	0	0	1
Actinopterygii	Oncorhynchus_tshawytscha	0	fossil	30492	NA	NA	NA	NA	NC_037106.1	20848077	20878568	0	0	0	1	1	1	0	0
Actinopterygii	Oncorhynchus_tshawytscha	0	fossil	27028	NA	NA	NA	NA	NC_037103.1	50010316	50037343	0	0	0	0	1	1	0	1
Actinopterygii	Oncorhynchus_tshawytscha	0	fossil	11324	NA	NA	NA	NA	NC_037120.1	25534810	25546133	0	0	0	0	0	0	0	1
Actinopterygii	Oplegnathus_fasciatus	0	fossil	33092	NA	NA	NA	NA	NTHP01000507.1	67932	101023	1	0	1	1	1	1	1	1
Actinopterygii	Oplegnathus_fasciatus	0	fossil	21184	NA	NA	NA	NA	NTHP01000034.1	2028044	2049227	0	0	0	0	1	0	1	1
Actinopterygii	Oplegnathus_fasciatus	0	fossil	4306	NA	NA	NA	NA	NTHP01000074.1	1062294	1066599	1	1	1	0	0	1	1	0
Actinopterygii	Oplegnathus_fasciatus	0	fossil	8638	NA	NA	NA	NA	NTHP01001266.1	35868	44505	1	1	1	1	1	0	1	1
Actinopterygii	Oplegnathus_fasciatus	0	fossil	26420	NA	NA	NA	NA	NTHP01000250.1	540545	566964	1	0	0	1	1	0	1	1
Actinopterygii	Oplegnathus_fasciatus	0	fossil	19381	NA	NA	NA	NA	NTHP01000334.1	104849	124229	1	1	0	1	1	0	1	0
Actinopterygii	Oplegnathus_fasciatus	0	fossil	30323	NA	NA	NA	NA	NTHP01000660.1	5783	36105	0	0	0	1	1	1	0	1
Actinopterygii	Oplegnathus_fasciatus	0	fossil	1239	NA	NA	NA	NA	NTHP01000172.1	947946	949184	0	0	0	0	0	0	0	1
Actinopterygii	Oreochromis_niloticus	1	fossil	22737	AACGTA	AGTAGT	ACTACT	AACGTA	NC_031984.2	1387942	1410678	1	1	1	1	1	1	1	1
Actinopterygii	Oreochromis_niloticus	1	fossil	22148	GTTGTT	AAAAAA	TTTTTT	GTTGTT	NC_031967.2	50097657	50119804	1	1	0	1	0	1	1	1
Actinopterygii	Oreochromis_niloticus	1	fossil	13974	GCGGGG	AGTAGT	ACTACT	CAGGAA	NC_031985.2	7764019	7777992	1	1	1	1	1	0	1	1
Actinopterygii	Oreochromis_niloticus	1	fossil	13794	GCCAAC	AGTAGT	ACTACT	CATAGT	NW_020327098.1	247612	261405	1	0	1	1	1	1	1	1
Actinopterygii	Oreochromis_niloticus	1	fossil	14725	AGTATG	AGTAGT	ACTACT	ACTATG	NW_020328586.1	175192	189916	1	1	1	1	1	1	1	1
Actinopterygii	Oreochromis_niloticus	1	fossil	37070	GCTGTG	AGTAGT	ACTACT	GCTGTG	NC_031966.2	17009104	17046173	1	1	1	1	1	1	0	1
Actinopterygii	Oreochromis_niloticus	1	fossil	15368	ACTGTT	AGTAGT	ACTACT	CATAAG	NC_031971.2	31100693	31116060	1	1	1	1	1	1	1	1
Actinopterygii	Oreochromis_niloticus	1	fossil	15651	CTTATG	AGTAGT	ACTACT	CTTATG	NC_031967.2	47975334	47990984	1	1	1	1	1	1	1	1
Actinopterygii	Oreochromis_niloticus	1	fossil	23281	CACCTG	AGTAGT	ACTACT	TCCATC	NC_031970.2	989574	1012854	1	1	1	1	0	1	0	1
Actinopterygii	Oreochromis_niloticus	1	intact	14403	TAGGTG	AGTAGT	ACTACT	TAGGTG	NW_020327316.1	197868	212270	1	1	1	1	1	1	1	1
Actinopterygii	Oreochromis_niloticus	1	fossil	11656	AGAGTC	AGTACT	ACTACT	AGAGTC	NC_031979.2	39528319	39539974	0	0	0	0	0	1	1	1
Actinopterygii	Oreochromis_niloticus	1	fossil	13614	TTAGAG	AGTAGT	ACTACT	CTAGAG	NC_031966.2	9690666	9704279	0	0	0	0	0	1	1	1
Actinopterygii	Oreochromis_niloticus	1	fossil	23502	GTGATC	CATACA	CTCCTA	CGGTTC	NC_031974.2	30329166	30352667	1	1	1	1	1	1	1	1
Actinopterygii	Oreochromis_niloticus	1	fossil	16944	ATCCAG	AGAGAG	CTCTCT	CTCTCA	NC_031967.2	38130371	38147314	1	1	1	1	1	0	1	1
Actinopterygii	Oreochromis_niloticus	1	fossil	20624	CTATAG	GAGGAG	CTCCTT	ACTATG	NC_031986.2	14703698	14724321	1	1	1	1	0	1	0	1
Actinopterygii	Oreochromis_niloticus	1	fossil	26297	AGAGCT	TAGGAG	CTCCTG	AGCTTG	NC_031980.2	26188872	26215168	1	1	1	1	0	1	0	1
Actinopterygii	Oreochromis_niloticus	1	fossil	32951	ACACAA	TAGGAG	CTCCTC	ACAATA	NC_031979.2	29697197	29730147	1	1	1	1	1	1	1	1
Actinopterygii	Oreochromis_niloticus	1	fossil	27643	ACAGGT	GAGGAG	CTCCTC	AGGTGT	NC_031974.2	7144621	7172263	1	1	1	1	1	1	0	1
Actinopterygii	Oreochromis_niloticus	1	fossil	27864	GAACCG	TAGGAG	TGTATG	GATCAC	NW_020327466.1	43754	71617	1	1	1	1	1	1	1	1
Actinopterygii	Oreochromis_niloticus	1	intact	24620	CCTGCG	AGAGAG	CTCTCT	CAGGCG	NC_031980.2	25934023	25958642	1	1	1	1	1	1	1	1
Actinopterygii	Oreochromis_niloticus	1	fossil	26521	TATCAC	TAGGAG	CTCTCT	GAGTTA	NC_031982.2	37862403	37888923	1	1	1	1	1	1	1	1
Actinopterygii	Oreochromis_niloticus	1	fossil	21633	TAGTAT	TAGGAG	CTCCTA	GTATTG	NC_031980.2	26705073	26726705	1	1	1	1	1	1	1	1
Actinopterygii	Oreochromis_niloticus	1	fossil	7160	CAGGCA	AGAGAG	CTCCTC	TTGTGA	NC_031965.2	8782344	8789503	0	0	0	0	0	0	0	0
Actinopterygii	Oreochromis_niloticus	1	fossil	17445	GGACAA	AAGGAG	CTCCTG	ACAAAC	NC_031980.2	26612825	26630269	1	1	0	0	0	0	0	1
Actinopterygii	Oreochromis_niloticus	1	fossil	13662	GCTTGA	AAGGAG	CTCCTC	TTGAAC	NW_020328614.1	1057161	1070822	0	0	0	0	0	0	0	1
Actinopterygii	Oreochromis_niloticus	1	fossil	12517	CATATG	AGAGAG	CTCCTT	AAGCGT	NW_020327232.1	5322	17838	1	0	0	0	0	0	1	1
Actinopterygii	Oreochromis_niloticus	1	fossil	14230	CTTAAG	AAAGAG	CTCTCT	GTCAGA	NC_031975.2	29850292	29864521	1	0	1	1	0	0	0	1
Actinopterygii	Oreochromis_niloticus	1	fossil	16452	CCTAAA	AGAGAG	CTCTCT	CCTAAA	NC_031967.2	39329412	39345863	1	1	1	1	1	1	1	1
Actinopterygii	Oreochromis_niloticus	1	intact	15442	ACTTTT	AGTAGT	ACTACT	ACTTTT	NW_020327416.1	45576	61017	1	1	1	1	1	1	1	1
Actinopterygii	Oreochromis_niloticus	1	fossil	16500	TACACA	AGTAGT	ACTACT	TACACA	NC_031985.2	3300551	3317050	1	0	1	1	1	1	0	1
Actinopterygii	Oreochromis_niloticus	1	fossil	29933	GACTTT	AGAGAG	CTCTCT	GACTTT	NC_031966.2	15252248	15282180	1	1	1	1	1	1	1	1
Actinopterygii	Oreochromis_niloticus	1	fossil	15630	AAGACC	AGTAGT	ACTACT	AAGACC	NC_031967.2	52550654	52566283	1	1	1	1	1	1	1	1
Actinopterygii	Oreochromis_niloticus	1	intact	17214	CACAGC	AGAGAG	CTCTCT	CACAGC	NC_031977.2	37033790	37051003	1	1	1	1	1	1	1	1
Actinopterygii	Oreochromis_niloticus	1	fossil	38931	GGTGAG	AGAGAG	CTCTCT	GGTGAG	NC_031967.2	38757404	38796334	1	1	1	1	1	1	1	1
Actinopterygii	Oreochromis_niloticus	1	fossil	18684	GAGGAG	AGAGAG	CTCTCT	GAGGAG	NC_031971.2	9056228	9074911	1	1	1	1	1	1	1	1
Actinopterygii	Oreochromis_niloticus	1	intact	15289	GGCTCG	AGAGAG	CTCTCT	GGCTCG	NC_031976.2	37769818	37785106	1	1	1	1	1	1	1	1
Actinopterygii	Oreochromis_niloticus	1	fossil	16095	AATTTA	AGTAGT	ACTACT	AATTTA	NC_031977.2	32728590	32744684	1	1	1	1	1	1	1	1
Actinopterygii	Oreochromis_niloticus	1	fossil	16449	TATGTG	AGAGAG	CTCTCT	TATGTG	NC_031987.2	10771754	10788202	1	1	1	1	1	1	1	1
Actinopterygii	Oreochromis_niloticus	1	fossil	16507	CCCGTG	AGAGAG	CTCTCT	CCCGTG	NC_031965.2	32150154	32166660	1	1	1	1	1	0	1	1
Actinopterygii	Oreochromis_niloticus	1	fossil	16896	TAACTC	AGAGAG	CTCTCT	TAACTC	NC_031967.2	43964821	43981716	1	1	1	1	1	1	1	1
Actinopterygii	Oreochromis_niloticus	1	fossil	13258	AATGTG	AGAGAG	CTCTCT	AATGTG	NC_031972.2	12249378	12262635	1	0	0	0	0	0	0	0
Actinopterygii	Oreochromis_niloticus	1	fossil	14799	TTGGCA	AGTAGT	ACTACT	TTGGCA	NC_031983.2	182579	197377	0	0	0	0	0	0	0	1
Actinopterygii	Oreochromis_niloticus	1	fossil	19433	GTAGTG	AGTAGT	ACTACT	GTAGTG	NC_031967.2	81979850	81999282	0	0	0	0	0	1	0	1
Actinopterygii	Oreochromis_niloticus	1	fossil	12447	ATTACA	AGAGAG	CTCTCT	ATTACA	NC_031979.2	859819	872265	1	1	1	0	0	0	0	0
Actinopterygii	Oreochromis_niloticus	1	fossil	13092	GATACC	AGAGAG	CTCTCT	GATACC	NC_031967.2	38994553	39007644	1	0	0	0	0	0	0	1
Actinopterygii	Oreochromis_niloticus	1	fossil	12554	AATATT	AGTAGT	ACTACT	AATATT	NC_031971.2	4793082	4805635	0	0	0	0	0	1	1	1
Actinopterygii	Oreochromis_niloticus	0	fossil	43543	NA	NA	NA	NA	NC_031971.2	31660797	31704339	1	1	1	1	1	1	1	1
Actinopterygii	Oreochromis_niloticus	0	fossil	29719	NA	NA	NA	NA	NC_031980.2	20556816	20586534	1	1	1	1	1	1	1	1
Actinopterygii	Oreochromis_niloticus	0	fossil	29112	NA	NA	NA	NA	NC_031982.2	37302584	37331695	0	1	0	1	1	0	1	1
Actinopterygii	Oreochromis_niloticus	0	fossil	50688	NA	NA	NA	NA	NC_031965.2	3690781	3741468	1	1	1	1	1	1	1	1
Actinopterygii	Oreochromis_niloticus	0	fossil	12568	NA	NA	NA	NA	NW_020328595.1	2041	14608	1	1	1	1	1	0	1	1
Actinopterygii	Oreochromis_niloticus	0	fossil	40486	NA	NA	NA	NA	NC_031986.2	13284337	13324822	0	1	1	1	1	1	1	1
Actinopterygii	Oreochromis_niloticus	0	fossil	29901	NA	NA	NA	NA	NC_031977.2	36791765	36821665	1	1	1	1	1	1	1	1
Actinopterygii	Oreochromis_niloticus	0	fossil	9633	NA	NA	NA	NA	NC_031980.2	21609454	21619086	1	1	1	1	1	0	1	1
Actinopterygii	Oreochromis_niloticus	0	fossil	30037	NA	NA	NA	NA	NC_031974.2	1402917	1432953	1	1	1	1	1	1	1	1
Actinopterygii	Oreochromis_niloticus	0	fossil	5143	NA	NA	NA	NA	NW_020328594.1	67088	72230	0	1	1	1	1	1	1	0
Actinopterygii	Oreochromis_niloticus	0	fossil	29978	NA	NA	NA	NA	NC_031974.2	1926794	1956771	1	1	0	1	1	1	1	1
Actinopterygii	Oreochromis_niloticus	0	fossil	46114	NA	NA	NA	NA	NW_020327822.1	17	46130	1	1	1	1	0	0	1	0
Actinopterygii	Oreochromis_niloticus	0	fossil	27699	NA	NA	NA	NA	NC_031985.2	29358718	29386416	1	1	1	1	1	1	1	1
Actinopterygii	Oreochromis_niloticus	0	fossil	9666	NA	NA	NA	NA	NW_020327102.1	60033	69698	1	1	1	1	1	0	1	1
Actinopterygii	Oreochromis_niloticus	0	fossil	20788	NA	NA	NA	NA	NW_020328650.1	53461	74248	1	1	1	1	1	1	1	1
Actinopterygii	Oreochromis_niloticus	0	fossil	19053	NA	NA	NA	NA	NC_031967.2	35225778	35244830	0	1	1	1	1	1	1	1
Actinopterygii	Oreochromis_niloticus	0	fossil	29724	NA	NA	NA	NA	NC_031967.2	79069654	79099377	1	1	1	1	1	0	1	1
Actinopterygii	Oreochromis_niloticus	0	fossil	65091	NA	NA	NA	NA	NW_020327211.1	272515	337605	1	1	1	1	1	1	1	1
Actinopterygii	Oreochromis_niloticus	0	fossil	50083	NA	NA	NA	NA	NW_020327243.1	368099	418181	1	1	1	1	1	1	1	1
Actinopterygii	Oreochromis_niloticus	0	fossil	75514	NA	NA	NA	NA	NC_031972.2	676923	752436	1	0	0	1	1	1	1	1
Actinopterygii	Oreochromis_niloticus	0	fossil	32921	NA	NA	NA	NA	NW_020327195.1	199058	231978	1	1	1	1	1	1	1	1
Actinopterygii	Oreochromis_niloticus	0	fossil	9827	NA	NA	NA	NA	NW_020328122.1	214765	224591	1	1	1	1	1	1	1	1
Actinopterygii	Oreochromis_niloticus	0	fossil	30325	NA	NA	NA	NA	NC_031987.2	25015434	25045758	1	1	1	1	1	1	1	1
Actinopterygii	Oreochromis_niloticus	0	fossil	24309	NA	NA	NA	NA	NC_031979.2	29769774	29794082	1	1	1	1	0	0	1	0
Actinopterygii	Oreochromis_niloticus	0	fossil	29106	NA	NA	NA	NA	NC_031972.2	36313582	36342687	1	1	1	1	0	0	1	1
Actinopterygii	Oreochromis_niloticus	0	fossil	37774	NA	NA	NA	NA	NC_031976.2	32235019	32272792	1	1	1	1	1	1	1	1
Actinopterygii	Oreochromis_niloticus	0	fossil	30159	NA	NA	NA	NA	NW_020328860.1	448	30606	1	1	1	1	1	1	1	1
Actinopterygii	Oreochromis_niloticus	0	fossil	22231	NA	NA	NA	NA	NC_031985.2	10188560	10210790	0	1	1	1	1	1	1	1
Actinopterygii	Oreochromis_niloticus	0	fossil	29351	NA	NA	NA	NA	NC_031967.2	76683346	76712696	1	1	1	0	1	1	1	1
Actinopterygii	Oreochromis_niloticus	0	fossil	32484	NA	NA	NA	NA	NC_031983.2	1175357	1207840	1	1	1	1	0	1	1	1
Actinopterygii	Oreochromis_niloticus	0	fossil	53826	NA	NA	NA	NA	NC_031969.2	34783671	34837496	0	0	0	0	0	1	1	1
Actinopterygii	Oreochromis_niloticus	0	fossil	7500	NA	NA	NA	NA	NW_020327453.1	154841	162340	0	0	0	1	1	1	1	1
Actinopterygii	Oreochromis_niloticus	0	fossil	17698	NA	NA	NA	NA	NC_031969.2	4090813	4108510	0	1	1	0	1	0	1	0
Actinopterygii	Oreochromis_niloticus	0	fossil	23285	NA	NA	NA	NA	NW_020328812.1	335962	359246	1	0	1	1	0	1	1	1
Actinopterygii	Oreochromis_niloticus	0	fossil	27027	NA	NA	NA	NA	NC_031980.2	38896020	38923046	1	1	1	1	1	1	1	0
Actinopterygii	Oreochromis_niloticus	0	fossil	28589	NA	NA	NA	NA	NW_020329461.1	191903	220491	0	0	1	1	1	0	1	0
Actinopterygii	Oreochromis_niloticus	0	fossil	22057	NA	NA	NA	NA	NW_020327106.1	537	22593	0	1	1	1	1	0	1	1
Actinopterygii	Oreochromis_niloticus	0	fossil	26280	NA	NA	NA	NA	NC_031985.2	2155538	2181817	0	1	1	1	1	0	1	1
Actinopterygii	Oreochromis_niloticus	0	fossil	28547	NA	NA	NA	NA	NW_020328880.1	770	29316	0	1	1	1	0	1	1	1
Actinopterygii	Oreochromis_niloticus	0	fossil	4625	NA	NA	NA	NA	NC_031972.2	2134476	2139100	1	0	0	0	0	1	1	0
Actinopterygii	Oreochromis_niloticus	0	fossil	26842	NA	NA	NA	NA	NC_031985.2	4173129	4199970	1	1	1	1	1	1	1	1
Actinopterygii	Oreochromis_niloticus	0	fossil	42224	NA	NA	NA	NA	NW_020329075.1	49681	91904	1	1	1	1	0	1	1	1
Actinopterygii	Oreochromis_niloticus	0	fossil	23859	NA	NA	NA	NA	NW_020328401.1	1318	25176	0	1	1	0	1	0	1	1
Actinopterygii	Oreochromis_niloticus	0	fossil	96841	NA	NA	NA	NA	NC_031967.2	81761969	81858809	1	0	0	0	0	1	1	1
Actinopterygii	Oreochromis_niloticus	0	fossil	36913	NA	NA	NA	NA	NC_031985.2	10119486	10156398	1	1	1	1	0	1	1	1
Actinopterygii	Oreochromis_niloticus	0	fossil	4847	NA	NA	NA	NA	NW_020328147.1	75030	79876	0	0	0	0	0	1	1	0
Actinopterygii	Oreochromis_niloticus	0	fossil	32796	NA	NA	NA	NA	NC_031967.2	84226336	84259131	1	0	1	1	1	1	1	0
Actinopterygii	Oreochromis_niloticus	0	fossil	29449	NA	NA	NA	NA	NC_031967.2	67545789	67575237	1	1	1	1	1	1	0	1
Actinopterygii	Oreochromis_niloticus	0	fossil	15798	NA	NA	NA	NA	NW_020327302.1	17319	33116	1	1	1	0	1	1	0	1
Actinopterygii	Oreochromis_niloticus	0	fossil	26962	NA	NA	NA	NA	NC_031967.2	87441314	87468275	1	1	1	1	1	1	0	1
Actinopterygii	Oreochromis_niloticus	0	fossil	15970	NA	NA	NA	NA	NW_020327203.1	100111	116080	1	1	0	1	1	0	0	1
Actinopterygii	Oreochromis_niloticus	0	fossil	3641	NA	NA	NA	NA	NC_031985.2	29046464	29050104	1	1	1	1	0	0	0	0
Actinopterygii	Oreochromis_niloticus	0	fossil	20492	NA	NA	NA	NA	NC_031976.2	2777636	2798127	1	0	0	1	1	0	0	1
Actinopterygii	Oreochromis_niloticus	0	fossil	45286	NA	NA	NA	NA	NC_031987.2	11180342	11225627	1	1	1	0	0	0	0	1
Actinopterygii	Oreochromis_niloticus	0	fossil	27061	NA	NA	NA	NA	NC_031978.2	34359769	34386829	1	1	1	0	1	1	0	0
Actinopterygii	Oreochromis_niloticus	0	fossil	25975	NA	NA	NA	NA	NC_031967.2	43028184	43054158	1	0	0	1	0	1	0	0
Actinopterygii	Oreochromis_niloticus	0	fossil	27618	NA	NA	NA	NA	NC_031981.2	25419688	25447305	0	1	1	1	1	0	0	1
Actinopterygii	Oreochromis_niloticus	0	fossil	30741	NA	NA	NA	NA	NC_031966.2	2044293	2075033	0	0	1	0	0	0	0	0
Actinopterygii	Oreochromis_niloticus	0	fossil	24901	NA	NA	NA	NA	NC_031979.2	39075567	39100467	0	0	0	0	0	0	0	1
Actinopterygii	Oryzias_melastigma	1	fossil	15641	AATGTA	AGAGAG	CTCTCT	GACAAC	NW_020096082.1	5057430	5073070	1	1	1	1	1	1	1	1
Actinopterygii	Oryzias_melastigma	1	fossil	18906	CTCAGC	AGAGAG	CTCTCT	CTCAGC	NW_020102855.1	107387	126292	1	1	1	0	1	1	1	1
Actinopterygii	Oryzias_melastigma	1	fossil	15999	AACATG	AGAGAG	CTCTCT	AACATG	NW_020097169.1	38785	54783	1	1	1	1	1	1	1	1
Actinopterygii	Oryzias_melastigma	0	fossil	21538	NA	NA	NA	NA	NW_020097632.1	2300	23837	1	0	0	0	1	1	1	1
Actinopterygii	Oryzias_melastigma	0	fossil	2422	NA	NA	NA	NA	NW_020096524.1	5196	7617	1	0	1	0	0	0	0	0
Actinopterygii	Oryzias_melastigma	0	fossil	36262	NA	NA	NA	NA	NW_020096084.1	9896820	9933081	0	1	0	1	1	1	0	1
Actinopterygii	Oxygymnocypris_stewartii	1	intact	17378	GCTTTT	AGTAGT	ACTACT	GCTGTT	QVTF01018545.1	72219	89596	1	1	1	1	1	1	0	1
Actinopterygii	Oxygymnocypris_stewartii	1	fossil	16849	AATATA	AGTAGT	ACTGCT	TATAGA	QVTF01021998.1	267122	283970	0	0	0	0	1	0	0	0
Actinopterygii	Oxygymnocypris_stewartii	1	fossil	15708	TTGCAC	AGTAGT	ACTACT	TTGCAC	QVTF01018974.1	783643	799350	0	1	1	1	1	1	0	0
Actinopterygii	Oxygymnocypris_stewartii	1	fossil	11617	GCCATT	AGAGAG	CTCTCT	CTGCCA	QVTF01026260.1	183988	195604	1	1	1	0	0	0	0	1
Actinopterygii	Oxygymnocypris_stewartii	1	fossil	19318	TTGGTC	AGTAGT	ACTACT	TTGGTC	QVTF01023765.1	1316522	1335839	1	0	0	1	1	1	1	0
Actinopterygii	Oxygymnocypris_stewartii	1	intact	17002	CATATT	AGTAGT	ACTACT	CATATT	QVTF01018416.1	1056469	1073470	0	1	0	1	1	1	1	1
Actinopterygii	Oxygymnocypris_stewartii	1	fossil	25454	TAGCAT	AGTAGT	ACTACT	TAGCAT	QVTF01017185.1	90217	115670	0	0	0	0	0	0	0	0
Actinopterygii	Oxygymnocypris_stewartii	1	fossil	17369	TGTATT	AGTAGT	ACTACT	TGTATT	QVTF01021573.1	1914331	1931699	1	1	1	1	1	1	0	0
Actinopterygii	Oxygymnocypris_stewartii	1	intact	17340	TTTACA	AGTAGT	ACTACT	TTTACA	QVTF01005705.1	180065	197404	1	1	0	1	1	1	1	1
Actinopterygii	Oxygymnocypris_stewartii	1	fossil	15986	CTCTTT	AGTAGT	ACTACT	CTCTTT	QVTF01018470.1	384927	400912	1	1	0	1	1	0	0	0
Actinopterygii	Oxygymnocypris_stewartii	1	fossil	27903	AATAGA	AGTAGT	ACTACT	AATAGA	QVTF01018338.1	93698	121600	1	0	1	0	0	1	1	0
Actinopterygii	Oxygymnocypris_stewartii	1	fossil	17303	ACCTGA	AGTAGT	ACTACT	ACCTGA	QVTF01021505.1	17565	34867	0	0	0	1	1	0	0	1
Actinopterygii	Oxygymnocypris_stewartii	1	intact	17510	TAGCAA	AGTAGT	ACTACT	TAGCAA	QVTF01014086.1	25684	43193	1	1	1	1	1	1	1	1
Actinopterygii	Oxygymnocypris_stewartii	1	intact	16527	GACAAT	AGTAGT	ACTACT	GACAAT	QVTF01024908.1	246427	262953	0	0	1	1	1	0	1	1
Actinopterygii	Oxygymnocypris_stewartii	1	fossil	17948	GGCCAG	AGAGAG	CTCTCT	GGCCAG	QVTF01022897.1	302980	320927	1	1	1	1	1	1	1	1
Actinopterygii	Oxygymnocypris_stewartii	1	intact	17484	CACTTC	AGTAGT	ACTACT	CACTTC	QVTF01002486.1	213463	230946	1	0	1	1	1	0	1	1
Actinopterygii	Oxygymnocypris_stewartii	1	intact	17026	TACAAT	AGTAGT	ACTACT	TACAAT	QVTF01022010.1	204290	221315	0	1	1	1	1	0	1	0
Actinopterygii	Oxygymnocypris_stewartii	1	intact	17263	TGTTTT	AGTAGT	ACTACT	TGTTTT	QVTF01020705.1	1950538	1967800	1	0	1	1	0	1	1	1
Actinopterygii	Oxygymnocypris_stewartii	1	fossil	17174	TATGTC	AGTAGT	ACTACT	TATGTC	QVTF01018427.1	714814	731987	0	1	1	0	1	1	0	1
Actinopterygii	Oxygymnocypris_stewartii	1	fossil	16651	AACATT	AGTAGT	ACTACT	AACATT	QVTF01004990.1	122097	138747	1	0	0	1	1	1	1	1
Actinopterygii	Oxygymnocypris_stewartii	1	intact	17449	TATTAT	AGTAGT	ACTACT	TATTAT	QVTF01018558.1	71370	88818	1	0	1	1	1	1	1	1
Actinopterygii	Oxygymnocypris_stewartii	1	intact	17586	CACACC	AGTAGT	ACTACT	CACACC	QVTF01016189.1	1574391	1591976	1	1	1	1	0	1	1	1
Actinopterygii	Oxygymnocypris_stewartii	1	intact	17345	GATAGT	AGTAGT	ACTACT	GATAGT	QVTF01023303.1	26929	44273	1	1	1	0	1	0	1	1
Actinopterygii	Oxygymnocypris_stewartii	1	fossil	17244	TACGTG	AGTAGT	ACTACT	TACGTG	QVTF01007515.1	44063	61306	0	1	1	0	0	1	1	0
Actinopterygii	Oxygymnocypris_stewartii	1	intact	17596	GGCACA	AGTAGT	ACTACT	GGCACA	QVTF01000549.1	201348	218943	1	0	1	1	1	1	1	1
Actinopterygii	Oxygymnocypris_stewartii	1	fossil	17437	GCCTGT	AGTAGT	ACTACT	GCCTGT	QVTF01019355.1	66271	83707	0	1	0	1	1	1	1	1
Actinopterygii	Oxygymnocypris_stewartii	1	intact	17498	TATAAG	AGTAGT	ACTACT	TATAAG	QVTF01022886.1	1737437	1754934	1	1	1	1	1	1	1	1
Actinopterygii	Oxygymnocypris_stewartii	1	intact	17331	GTCATT	AGTAGT	ACTACT	GTCATT	QVTF01021978.1	8670	26000	1	1	0	1	1	1	0	1
Actinopterygii	Oxygymnocypris_stewartii	1	intact	17211	ACTGTA	AGTAGT	ACTACT	ACTGTA	QVTF01019618.1	250355	267565	0	0	1	1	1	0	0	1
Actinopterygii	Oxygymnocypris_stewartii	1	fossil	21888	CATATC	AGAGAG	CTCTCT	CATATC	QVTF01005727.1	154590	176477	1	1	1	1	1	1	1	1
Actinopterygii	Oxygymnocypris_stewartii	1	fossil	11463	CAAATG	AGTAGT	ACTACT	CAAATG	QVTF01007938.1	108716	120178	0	0	1	1	1	1	1	0
Actinopterygii	Oxygymnocypris_stewartii	1	fossil	24957	TAGGAA	AGTAGT	ACTACT	TAGGAA	QVTF01021734.1	347573	372529	0	1	0	1	0	1	1	1
Actinopterygii	Oxygymnocypris_stewartii	1	intact	17370	CTCCTG	AGTAGT	ACTACT	CTCCTG	QVTF01001200.1	1425766	1443135	1	1	1	1	0	1	1	1
Actinopterygii	Oxygymnocypris_stewartii	1	fossil	17893	GGTCCT	AGAGAG	CTCTCT	GGTCCT	QVTF01023292.1	153793	171685	1	1	1	1	1	1	1	1
Actinopterygii	Oxygymnocypris_stewartii	1	intact	19702	AATGGT	AGAGAG	CTCTCT	AATGGT	QVTF01018600.1	776725	796426	1	1	1	1	1	1	1	1
Actinopterygii	Oxygymnocypris_stewartii	1	intact	17413	CTTGTG	AGTAGT	ACTACT	CTTGTG	QVTF01017037.1	51191	68603	0	1	1	1	1	1	1	1
Actinopterygii	Oxygymnocypris_stewartii	1	fossil	17588	TGTATA	AGTAGT	ACTACT	TGTATA	QVTF01002519.1	880566	898153	1	0	1	1	1	1	0	1
Actinopterygii	Oxygymnocypris_stewartii	1	fossil	16620	GCTGTG	AGTAGT	ACTACT	GCTGTG	QVTF01005034.1	288354	304973	0	0	0	0	0	0	1	0
Actinopterygii	Oxygymnocypris_stewartii	1	intact	15338	GTGGTT	AGTAGT	ACTACT	GTGGTT	QVTF01023446.1	359579	374916	0	1	1	0	1	1	1	1
Actinopterygii	Oxygymnocypris_stewartii	1	intact	17414	CCTATG	AGTAGT	ACTACT	CCTATG	QVTF01022229.1	694939	712352	1	1	1	1	1	1	1	1
Actinopterygii	Oxygymnocypris_stewartii	1	fossil	17053	ACTGTG	AGTAGT	ACTACT	ACTGTG	QVTF01020812.1	4506079	4523131	1	0	0	0	1	1	1	1
Actinopterygii	Oxygymnocypris_stewartii	1	intact	17361	GACGAT	AGTAGT	ACTACT	GACGAT	QVTF01021031.1	1246059	1263419	1	1	1	1	1	1	1	1
Actinopterygii	Oxygymnocypris_stewartii	1	fossil	17478	CATGTG	AGTAGT	ACTACT	CATGTG	QVTF01000001.1	633699	651176	1	1	1	0	1	1	0	0
Actinopterygii	Oxygymnocypris_stewartii	1	intact	17523	CTCAAG	AGTAGT	ACTACT	CTCAAG	QVTF01022995.1	3109951	3127473	1	1	1	1	1	1	1	1
Actinopterygii	Oxygymnocypris_stewartii	1	fossil	17560	AATACA	AGTAGT	ACTACT	AATACA	QVTF01020757.1	514287	531846	1	0	1	1	1	1	1	1
Actinopterygii	Oxygymnocypris_stewartii	1	fossil	11708	AGTGTG	AGTAGT	ACTACT	AGTGTG	QVTF01019475.1	686641	698348	0	0	0	0	0	0	0	0
Actinopterygii	Oxygymnocypris_stewartii	1	fossil	18024	CACATG	AGAGAG	CTCTCT	CACATG	QVTF01023337.1	38393	56416	1	1	1	1	1	1	1	1
Actinopterygii	Oxygymnocypris_stewartii	1	fossil	17547	TGTGTG	AGTAGT	ACTACT	TGTGTG	QVTF01025405.1	1678017	1695563	1	1	1	1	1	0	1	1
Actinopterygii	Oxygymnocypris_stewartii	1	fossil	25453	TAGCAT	AGTAGT	ACTACT	TAGCAT	QVTF01023909.1	1352	26804	1	1	1	1	0	1	1	0
Actinopterygii	Oxygymnocypris_stewartii	1	fossil	16953	CTAATA	AGTAGT	ACTACT	CTAATA	QVTF01008066.1	38553	55505	1	1	1	1	1	0	0	0
Actinopterygii	Oxygymnocypris_stewartii	1	intact	17510	GATGTG	AGTAGT	ACTACT	GATGTG	QVTF01018065.1	22410	39919	1	1	1	0	0	1	0	1
Actinopterygii	Oxygymnocypris_stewartii	1	fossil	16496	CCGAAC	AGTAGT	ACTACT	CCGAAC	QVTF01018804.1	26545	43040	1	1	0	1	1	0	0	0
Actinopterygii	Oxygymnocypris_stewartii	1	fossil	15330	AACGGC	AGTAGT	ACTACT	AACGGC	QVTF01012931.1	1238732	1254061	0	1	1	0	1	0	1	1
Actinopterygii	Oxygymnocypris_stewartii	1	intact	17411	ATCAGT	AGTAGT	ACTACT	ATCAGT	QVTF01021123.1	6756	24166	1	1	1	1	1	1	1	1
Actinopterygii	Oxygymnocypris_stewartii	1	intact	17349	CATGAT	AGTAGT	ACTACT	CATGAT	QVTF01019580.1	50300	67648	1	1	1	1	1	1	1	1
Actinopterygii	Oxygymnocypris_stewartii	1	intact	16978	GATTGG	AGTAGT	ACTACT	GATTGG	QVTF01022995.1	1528719	1545696	1	1	1	1	0	1	1	0
Actinopterygii	Oxygymnocypris_stewartii	1	intact	17316	GATCTA	AGTAGT	ACTACT	GATCTA	QVTF01025857.1	347094	364409	1	1	1	1	1	1	1	1
Actinopterygii	Oxygymnocypris_stewartii	1	fossil	17405	TGCATC	AGTAGT	ACTACT	TGCATC	QVTF01019422.1	499138	516542	1	1	1	0	0	1	0	1
Actinopterygii	Oxygymnocypris_stewartii	1	intact	17379	TAAGTT	AGTAGT	ACTACT	TAAGTT	QVTF01023437.1	776	18154	1	1	1	1	1	1	1	1
Actinopterygii	Oxygymnocypris_stewartii	1	fossil	16404	CCAGTC	AGTAGT	ACTACT	CCAGTC	QVTF01010891.1	538948	555351	1	1	1	1	1	1	1	0
Actinopterygii	Oxygymnocypris_stewartii	1	fossil	17769	TCCTGC	AGTAGT	ACTACT	TCCTGC	QVTF01020650.1	113370	131138	0	1	0	0	1	0	0	1
Actinopterygii	Oxygymnocypris_stewartii	1	fossil	20674	TGTGTA	AGTAGT	ACTACT	TGTGTA	QVTF01004614.1	121957	142630	1	1	1	1	0	0	0	1
Actinopterygii	Oxygymnocypris_stewartii	1	intact	17355	GACATA	AGTAGT	ACTACT	GACATA	QVTF01021186.1	5035	22389	1	1	1	1	1	1	1	1
Actinopterygii	Oxygymnocypris_stewartii	1	intact	18999	ACTGGT	AGAGAG	CTCTCT	ACTGGT	QVTF01020025.1	487360	506358	1	1	1	1	1	1	1	1
Actinopterygii	Oxygymnocypris_stewartii	1	intact	17488	CACATC	AGTAGT	ACTACT	CACATC	QVTF01017281.1	93461	110948	1	1	1	1	0	1	0	1
Actinopterygii	Oxygymnocypris_stewartii	1	intact	17153	TGCAAT	AGTAGT	ACTACT	TGCAAT	QVTF01000769.1	124190	141342	1	0	0	0	0	0	0	0
Actinopterygii	Oxygymnocypris_stewartii	1	fossil	25681	GATATG	AGTAGT	ACTACT	GATATG	QVTF01005977.1	98172	123852	0	0	0	0	0	0	0	0
Actinopterygii	Oxygymnocypris_stewartii	1	intact	17424	ATACAT	AGTAGT	ACTACT	ATACAT	QVTF01015020.1	44811	62234	1	1	1	0	1	1	1	1
Actinopterygii	Oxygymnocypris_stewartii	1	intact	17610	GCACTG	AGTAGT	ACTACT	GCACTG	QVTF01024865.1	46407	64016	1	1	1	1	0	1	1	1
Actinopterygii	Oxygymnocypris_stewartii	1	intact	17485	TAAGTG	AGTAGT	ACTACT	TAAGTG	QVTF01023861.1	1818	19302	1	1	1	1	1	1	1	1
Actinopterygii	Oxygymnocypris_stewartii	1	intact	17242	TGCAGT	AGTAGT	ACTACT	TGCAGT	QVTF01020267.1	1012136	1029377	0	0	1	1	0	1	0	1
Actinopterygii	Oxygymnocypris_stewartii	1	intact	17406	AACGGG	AGTAGT	ACTACT	AACGGG	QVTF01019307.1	64760	82165	1	1	0	1	0	1	1	1
Actinopterygii	Oxygymnocypris_stewartii	1	fossil	17474	TGCAAC	AGAGAG	CTCTCT	TGCAAC	QVTF01018721.1	846322	863795	1	1	1	1	1	1	1	1
Actinopterygii	Oxygymnocypris_stewartii	1	fossil	16943	GCTATA	AGTAGT	ACTACT	GCTATA	QVTF01019434.1	66743	83685	0	1	1	1	0	1	0	1
Actinopterygii	Oxygymnocypris_stewartii	1	fossil	16751	AACGAG	AGTAGT	ACTACT	AACGAG	QVTF01015880.1	185957	202707	1	1	0	0	1	1	1	0
Actinopterygii	Oxygymnocypris_stewartii	1	fossil	18958	TGTGAA	AGTAGT	ACTACT	TGTGAA	QVTF01002193.1	3265586	3284543	0	0	0	1	1	0	0	0
Actinopterygii	Oxygymnocypris_stewartii	1	intact	17321	TATATA	AGTAGT	ACTACT	TATATA	QVTF01000768.1	685125	702445	1	1	0	1	0	1	0	1
Actinopterygii	Oxygymnocypris_stewartii	1	fossil	18305	AGAGAC	AGTAGT	ACTACT	AGAGAC	QVTF01019030.1	43887	62191	1	0	1	0	0	0	0	1
Actinopterygii	Oxygymnocypris_stewartii	1	fossil	17226	GACACT	AGTAGT	ACTACT	GACACT	QVTF01018908.1	818876	836101	0	0	0	0	1	0	0	0
Actinopterygii	Oxygymnocypris_stewartii	1	fossil	13980	GTCGTG	AGTAGT	ACTACT	GTCGTG	QVTF01018951.1	216824	230803	0	0	0	0	0	0	0	0
Actinopterygii	Oxygymnocypris_stewartii	1	fossil	18426	AATCTC	AGAGAG	CTCTCT	AATCTC	QVTF01024091.1	3381406	3399831	1	0	0	0	0	0	0	1
Actinopterygii	Oxygymnocypris_stewartii	1	fossil	15528	GAGATG	AGAGAG	CTCTCT	GAGATG	QVTF01021998.1	198473	214000	1	0	1	1	1	1	1	1
Actinopterygii	Oxygymnocypris_stewartii	1	fossil	15979	AGCATT	AGAGAG	CTCTCT	AGCATT	QVTF01001530.1	1207608	1223586	1	1	1	1	1	1	0	1
Actinopterygii	Oxygymnocypris_stewartii	1	fossil	16104	CACAGA	AGTAGT	ACTACT	CACAGA	QVTF01023874.1	1697537	1713640	1	1	1	0	0	0	1	1
Actinopterygii	Oxygymnocypris_stewartii	1	fossil	16247	ATTCTA	AGTAGT	ACTACT	ATTCTA	QVTF01021252.1	425306	441552	1	1	1	0	0	1	1	1
Actinopterygii	Oxygymnocypris_stewartii	1	fossil	13911	CAGGGG	AGTAGT	ACTACT	CAGGGG	QVTF01018513.1	523619	537529	1	1	0	0	0	0	0	0
Actinopterygii	Oxygymnocypris_stewartii	0	fossil	9730	NA	NA	NA	NA	QVTF01000174.1	2774	12503	1	1	1	1	1	1	1	1
Actinopterygii	Oxygymnocypris_stewartii	0	fossil	9715	NA	NA	NA	NA	QVTF01014393.1	2140	11854	1	1	1	1	1	1	1	1
Actinopterygii	Oxygymnocypris_stewartii	0	fossil	9681	NA	NA	NA	NA	QVTF01020661.1	185168	194848	1	1	1	1	1	1	1	1
Actinopterygii	Oxygymnocypris_stewartii	0	fossil	29696	NA	NA	NA	NA	QVTF01005900.1	128671	158366	1	1	1	1	1	1	1	1
Actinopterygii	Oxygymnocypris_stewartii	0	fossil	27576	NA	NA	NA	NA	QVTF01004285.1	207103	234678	1	1	1	1	1	1	1	1
Actinopterygii	Oxygymnocypris_stewartii	0	fossil	23140	NA	NA	NA	NA	QVTF01000725.1	272857	295996	1	1	0	1	1	0	1	1
Actinopterygii	Oxygymnocypris_stewartii	0	fossil	28936	NA	NA	NA	NA	QVTF01018338.1	11	28946	1	1	1	1	1	1	1	1
Actinopterygii	Oxygymnocypris_stewartii	0	fossil	29698	NA	NA	NA	NA	QVTF01018184.1	857885	887582	1	1	1	1	1	1	1	1
Actinopterygii	Oxygymnocypris_stewartii	0	fossil	25434	NA	NA	NA	NA	QVTF01023281.1	228761	254194	0	0	0	0	0	1	1	1
Actinopterygii	Oxygymnocypris_stewartii	0	fossil	34156	NA	NA	NA	NA	QVTF01001090.1	2700688	2734843	1	0	1	1	1	1	1	1
Actinopterygii	Oxygymnocypris_stewartii	0	fossil	21225	NA	NA	NA	NA	QVTF01003648.1	9790	31014	1	1	1	1	0	1	1	1
Actinopterygii	Oxygymnocypris_stewartii	0	fossil	10757	NA	NA	NA	NA	QVTF01019158.1	896023	906779	0	1	1	1	0	1	1	1
Actinopterygii	Oxygymnocypris_stewartii	0	fossil	9195	NA	NA	NA	NA	QVTF01018360.1	104274	113468	0	1	1	1	1	1	1	1
Actinopterygii	Oxygymnocypris_stewartii	0	fossil	34839	NA	NA	NA	NA	QVTF01009700.1	137243	172081	1	1	1	1	1	1	1	1
Actinopterygii	Oxygymnocypris_stewartii	0	fossil	52569	NA	NA	NA	NA	QVTF01020113.1	482853	535421	0	1	1	1	1	1	1	1
Actinopterygii	Oxygymnocypris_stewartii	0	fossil	29665	NA	NA	NA	NA	QVTF01002304.1	51746	81410	1	1	1	1	0	1	1	1
Actinopterygii	Oxygymnocypris_stewartii	0	fossil	7761	NA	NA	NA	NA	QVTF01003615.1	727957	735717	0	0	1	1	1	1	1	1
Actinopterygii	Oxygymnocypris_stewartii	0	fossil	21340	NA	NA	NA	NA	QVTF01001873.1	34732	56071	1	1	1	1	1	0	1	1
Actinopterygii	Oxygymnocypris_stewartii	0	fossil	26103	NA	NA	NA	NA	QVTF01013031.1	2203341	2229443	1	1	1	1	1	0	1	0
Actinopterygii	Oxygymnocypris_stewartii	0	fossil	28445	NA	NA	NA	NA	QVTF01018404.1	2702336	2730780	1	1	0	1	1	0	1	0
Actinopterygii	Oxygymnocypris_stewartii	0	fossil	4861	NA	NA	NA	NA	QVTF01019094.1	88500	93360	1	1	1	1	0	1	0	0
Actinopterygii	Oxygymnocypris_stewartii	0	fossil	10193	NA	NA	NA	NA	QVTF01020113.1	116388	126580	1	1	1	1	1	1	0	1
Actinopterygii	Oxygymnocypris_stewartii	0	fossil	1954	NA	NA	NA	NA	QVTF01023276.1	20389	22342	1	1	0	0	0	0	0	0
Actinopterygii	Oxygymnocypris_stewartii	0	fossil	14089	NA	NA	NA	NA	QVTF01018793.1	79993	94081	1	1	0	0	0	0	0	1
Actinopterygii	Oxygymnocypris_stewartii	0	fossil	4201	NA	NA	NA	NA	QVTF01009674.1	17995	22195	1	0	0	0	0	0	0	0
Actinopterygii	Oxygymnocypris_stewartii	0	fossil	18495	NA	NA	NA	NA	QVTF01023256.1	30828	49322	1	1	0	0	0	0	0	1
Actinopterygii	Oxygymnocypris_stewartii	0	fossil	27940	NA	NA	NA	NA	QVTF01006237.1	588504	616443	1	1	1	1	0	0	0	1
Actinopterygii	Oxygymnocypris_stewartii	0	fossil	6206	NA	NA	NA	NA	QVTF01023221.1	31080	37285	1	1	0	0	0	0	0	1
Actinopterygii	Oxygymnocypris_stewartii	0	fossil	7104	NA	NA	NA	NA	QVTF01000548.1	306805	313908	1	0	0	0	0	1	0	1
Actinopterygii	Oxygymnocypris_stewartii	0	fossil	32103	NA	NA	NA	NA	QVTF01001530.1	1653219	1685321	1	1	0	1	0	1	0	0
Actinopterygii	Oxygymnocypris_stewartii	0	fossil	16277	NA	NA	NA	NA	QVTF01024092.1	534509	550785	1	1	0	0	0	0	0	0
Actinopterygii	Oxygymnocypris_stewartii	0	fossil	28811	NA	NA	NA	NA	QVTF01005464.1	39823	68633	1	0	1	0	1	0	0	0
Actinopterygii	Oxygymnocypris_stewartii	0	fossil	20197	NA	NA	NA	NA	QVTF01021840.1	39614	59810	1	0	0	0	1	0	0	0
Actinopterygii	Oxygymnocypris_stewartii	0	fossil	16089	NA	NA	NA	NA	QVTF01008187.1	1415814	1431902	0	1	1	1	1	1	0	0
Actinopterygii	Oxygymnocypris_stewartii	0	fossil	24498	NA	NA	NA	NA	QVTF01021229.1	554512	579009	0	1	0	0	0	0	0	0
Actinopterygii	Oxygymnocypris_stewartii	0	fossil	20809	NA	NA	NA	NA	QVTF01019935.1	45623	66431	0	1	0	0	0	0	0	1
Actinopterygii	Oxygymnocypris_stewartii	0	fossil	3558	NA	NA	NA	NA	QVTF01005538.1	25381	28938	0	0	0	0	0	0	0	1
Actinopterygii	Pagrus_major	0	fossil	12483	NA	NA	NA	NA	BDUH01034391.1	1295	13777	0	1	1	1	1	0	1	0
Actinopterygii	Pagrus_major	0	fossil	18871	NA	NA	NA	NA	BDUH01005290.1	1358	20228	0	0	1	1	1	1	1	1
Actinopterygii	Pangasianodon_hypophthalmus	1	fossil	3256	CTCAAT	AGAGAG	CTCTCT	ATTGAG	QUXB01000392.1	2485200	2488455	0	0	0	0	0	0	0	0
Actinopterygii	Pangasianodon_hypophthalmus	1	fossil	14145	GGGAAA	AAAGAG	CTCTTT	TTTCCT	QUXB01000360.1	19084004	19098148	1	1	1	1	1	1	1	1
Actinopterygii	Pangasianodon_hypophthalmus	1	fossil	13107	AGTGCA	AGAGAG	CTCTCT	CTGGGG	QUXB01000319.1	6580550	6593656	1	1	0	1	1	0	1	0
Actinopterygii	Pangasianodon_hypophthalmus	0	fossil	27964	NA	NA	NA	NA	QUXB01000319.1	6238993	6266956	1	1	1	1	1	1	1	1
Actinopterygii	Pangasianodon_hypophthalmus	0	fossil	42030	NA	NA	NA	NA	QUXB01000380.1	10366026	10408055	1	0	0	1	1	1	1	0
Actinopterygii	Pangasianodon_hypophthalmus	0	fossil	69030	NA	NA	NA	NA	QUXB01000390.1	8190541	8259570	1	1	1	1	1	1	1	1
Actinopterygii	Pangasianodon_hypophthalmus	0	fossil	103458	NA	NA	NA	NA	QUXB01000549.1	81058	184515	0	0	1	1	1	1	1	1
Actinopterygii	Pangasianodon_hypophthalmus	0	fossil	29298	NA	NA	NA	NA	QUXB01000470.1	4543891	4573188	1	1	1	1	1	1	1	0
Actinopterygii	Pangasianodon_hypophthalmus	0	fossil	29484	NA	NA	NA	NA	QUXB01000012.1	9447293	9476776	1	1	1	1	1	1	1	0
Actinopterygii	Pangasianodon_hypophthalmus	0	fossil	25642	NA	NA	NA	NA	QUXB01000394.1	9082984	9108625	0	1	0	1	0	1	1	0
Actinopterygii	Pangasianodon_hypophthalmus	0	fossil	49067	NA	NA	NA	NA	QUXB01000069.1	1769853	1818919	1	1	0	1	1	1	1	1
Actinopterygii	Pangasianodon_hypophthalmus	0	fossil	23444	NA	NA	NA	NA	QUXB01000140.1	3564279	3587722	0	0	0	0	0	0	1	1
Actinopterygii	Pangasianodon_hypophthalmus	0	fossil	26118	NA	NA	NA	NA	QUXB01000502.1	6892301	6918418	1	1	0	0	0	0	1	1
Actinopterygii	Pangasianodon_hypophthalmus	0	fossil	51140	NA	NA	NA	NA	QUXB01000325.1	1212928	1264067	1	1	1	0	0	0	1	0
Actinopterygii	Pangasianodon_hypophthalmus	0	fossil	26988	NA	NA	NA	NA	QUXB01000058.1	21587443	21614430	1	0	1	1	1	0	0	1
Actinopterygii	Pangasianodon_hypophthalmus	0	fossil	12377	NA	NA	NA	NA	QUXB01000097.1	10096006	10108382	1	1	1	0	0	0	0	0
Actinopterygii	Pangasianodon_hypophthalmus	0	fossil	13345	NA	NA	NA	NA	QUXB01000555.1	141199	154543	1	1	1	1	0	0	0	1
Actinopterygii	Parablennius_parvicornis	0	fossil	5758	NA	NA	NA	NA	OMNM01064398.1	5313	11070	1	0	0	0	1	1	1	0
Actinopterygii	Parablennius_parvicornis	0	fossil	2812	NA	NA	NA	NA	OMNM01040740.1	1949	4760	0	0	0	0	0	0	1	1
Actinopterygii	Parablennius_parvicornis	0	fossil	4594	NA	NA	NA	NA	OMNM01037712.1	22004	26597	1	0	1	1	0	0	0	0
Actinopterygii	Paralichthys_olivaceus	0	fossil	5654	NA	NA	NA	NA	NW_017861301.1	945	6598	1	1	1	1	1	0	1	0
Actinopterygii	Paramormyrops_kingsleyae	0	fossil	19931	NA	NA	NA	NA	NW_019715655.1	163918	183848	0	0	0	1	0	1	1	0
Actinopterygii	Paramormyrops_kingsleyae	0	fossil	21097	NA	NA	NA	NA	NW_019715343.1	315913	337009	1	1	1	1	0	0	1	1
Actinopterygii	Paramormyrops_kingsleyae	0	fossil	30549	NA	NA	NA	NA	NW_019715757.1	1024	31572	0	1	1	0	0	1	1	0
Actinopterygii	Paramormyrops_kingsleyae	0	fossil	36855	NA	NA	NA	NA	NW_019716217.1	23785	60639	1	0	1	0	1	0	1	1
Actinopterygii	Paramormyrops_kingsleyae	0	fossil	614	NA	NA	NA	NA	NW_019716101.1	17351	17964	0	0	0	0	0	0	1	0
Actinopterygii	Paramormyrops_kingsleyae	0	fossil	3598	NA	NA	NA	NA	NW_019715817.1	36489	40086	0	0	0	0	0	0	1	0
Actinopterygii	Paramormyrops_kingsleyae	0	fossil	30890	NA	NA	NA	NA	NW_019711841.1	3406	34295	1	1	1	1	1	0	1	1
Actinopterygii	Paramormyrops_kingsleyae	0	fossil	7556	NA	NA	NA	NA	NW_019713420.1	855441	862996	1	0	0	0	0	0	1	0
Actinopterygii	Paramormyrops_kingsleyae	0	fossil	43094	NA	NA	NA	NA	NW_019715165.1	15618	58711	1	1	1	1	1	1	0	1
Actinopterygii	Paramormyrops_kingsleyae	0	fossil	21057	NA	NA	NA	NA	NW_019711918.1	1618	22674	1	1	1	1	0	1	0	1
Actinopterygii	Paramormyrops_kingsleyae	0	fossil	17932	NA	NA	NA	NA	NW_019715737.1	3080	21011	1	1	0	0	0	0	0	1
Actinopterygii	Paramormyrops_kingsleyae	0	fossil	833	NA	NA	NA	NA	NW_019712776.1	67163	67995	1	0	0	0	0	0	0	0
Actinopterygii	Paramormyrops_kingsleyae	0	fossil	28551	NA	NA	NA	NA	NW_019714987.1	385780	414330	1	0	1	1	1	1	0	0
Actinopterygii	Paramormyrops_kingsleyae	0	fossil	2660	NA	NA	NA	NA	NW_019715878.1	2832	5491	1	0	0	0	0	0	0	0
Actinopterygii	Paramormyrops_kingsleyae	0	fossil	25186	NA	NA	NA	NA	NW_019716133.1	4242	29427	1	1	0	1	1	0	0	0
Actinopterygii	Paramormyrops_kingsleyae	0	fossil	904	NA	NA	NA	NA	NW_019713061.1	4072	4975	1	0	1	0	0	0	0	0
Actinopterygii	Paramormyrops_kingsleyae	0	fossil	21891	NA	NA	NA	NA	NW_019715855.1	147727	169617	0	1	1	1	1	1	0	0
Actinopterygii	Paramormyrops_kingsleyae	0	fossil	24682	NA	NA	NA	NA	NW_019715659.1	138697	163378	0	0	1	1	0	0	0	0
Actinopterygii	Paramormyrops_kingsleyae	0	fossil	24086	NA	NA	NA	NA	NW_019715967.1	87289	111374	0	1	1	1	0	0	0	0
Actinopterygii	Paramormyrops_kingsleyae	0	fossil	31114	NA	NA	NA	NA	NW_019715343.1	423330	454443	0	0	0	0	0	0	0	1
Actinopterygii	Paramormyrops_kingsleyae	0	fossil	7981	NA	NA	NA	NA	NW_019713420.1	941620	949600	0	0	0	0	0	0	0	1
Actinopterygii	Paramormyrops_kingsleyae	0	fossil	3375	NA	NA	NA	NA	NW_019715021.1	273871	277245	0	0	0	0	0	0	0	1
Actinopterygii	Paramormyrops_kingsleyae	0	fossil	322	NA	NA	NA	NA	NW_019716075.1	91001	91322	0	0	0	0	0	0	0	1
Actinopterygii	Perca_fluviatilis	1	fossil	19478	TAAAAT	AATAGT	ACTACT	TAAAAT	QFAT01000110.1	254497	273974	1	1	1	1	1	1	0	1
Actinopterygii	Perca_fluviatilis	1	intact	17175	TATACT	AGTAGC	ACTACT	TATACT	QFAT01000030.1	1733268	1750442	1	1	1	1	1	1	0	1
Actinopterygii	Perca_fluviatilis	1	fossil	16703	CGCGTG	AGTCGT	ACTACT	CGCGTG	QFAT01000061.1	3055938	3072640	1	1	1	1	1	1	1	1
Actinopterygii	Perca_fluviatilis	1	fossil	14956	GAGCAG	GAGAGA	TCTCTA	GCAGGT	QFAT01000071.1	1325246	1340201	1	1	1	1	1	1	1	1
Actinopterygii	Perca_fluviatilis	1	intact	17286	AAGATC	AGTAGT	ACTACT	AAGATC	QFAT01024388.1	329481	346766	1	1	1	1	1	1	0	1
Actinopterygii	Perca_fluviatilis	1	intact	16736	GACGAC	AGTAGT	ACTACT	GACGAC	QFAT01023407.1	908	17643	1	1	1	1	1	1	0	1
Actinopterygii	Perca_fluviatilis	1	intact	18976	ATGGTG	AGTAGT	ACTACT	ATGGTG	QFAT01022778.1	2314	21289	1	1	1	1	1	1	1	1
Actinopterygii	Perca_fluviatilis	1	intact	15346	CATAAG	AGAGAG	CTCTCT	CATAAG	QFAT01022094.1	1737	17082	1	1	1	1	1	1	1	1
Actinopterygii	Perca_fluviatilis	1	intact	16692	AGCACC	AGTAGT	ACTACT	AGCACC	QFAT01000080.1	2255227	2271918	1	1	1	1	1	1	0	1
Actinopterygii	Perca_fluviatilis	1	intact	17616	AATGTC	AGTAGT	ACTACT	AATGTC	QFAT01024104.1	979677	997292	1	1	1	1	1	1	0	1
Actinopterygii	Perca_fluviatilis	1	intact	17150	CACAGC	AGTAGT	ACTACT	CACAGC	QFAT01024388.1	187041	204190	1	1	1	1	1	1	1	1
Actinopterygii	Perca_fluviatilis	1	intact	17567	GCTGGC	AGTAGT	ACTACT	GCTGGC	QFAT01024050.1	96442	114008	1	1	1	1	1	1	1	1
Actinopterygii	Perca_fluviatilis	1	intact	16925	CAGGTG	AGTAGT	ACTACT	CAGGTG	QFAT01024430.1	1535077	1552001	1	1	1	1	1	1	0	1
Actinopterygii	Perca_fluviatilis	1	fossil	17232	GATGGG	AGTAGT	ACTACT	GATGGG	QFAT01021124.1	11683	28914	1	1	1	1	1	1	1	1
Actinopterygii	Perca_fluviatilis	1	intact	17156	GTTGAC	AGTAGT	ACTACT	GTTGAC	QFAT01024450.1	268	17423	1	1	1	1	1	1	1	1
Actinopterygii	Perca_fluviatilis	1	intact	16964	TACACA	AGTAGT	ACTACT	TACACA	QFAT01021419.1	2633	19596	1	1	1	1	1	1	1	1
Actinopterygii	Perca_fluviatilis	1	intact	17200	TATACT	AGTAGT	ACTACT	TATACT	QFAT01000016.1	4937308	4954507	1	1	1	1	1	1	0	1
Actinopterygii	Perca_fluviatilis	1	fossil	15390	AACATA	AGAGAG	CTCTCT	AACATA	QFAT01024388.1	680969	696358	1	1	1	1	1	1	1	1
Actinopterygii	Perca_fluviatilis	1	intact	16693	CTGGGC	AGTAGT	ACTACT	CTGGGC	QFAT01021886.1	789	17481	1	1	1	1	1	1	0	1
Actinopterygii	Perca_fluviatilis	1	intact	17293	GTCTCT	AGTAGT	ACTACT	GTCTCT	QFAT01024116.1	858609	875901	1	1	1	1	1	1	1	1
Actinopterygii	Perca_fluviatilis	1	intact	17247	TCTGTA	AGTAGT	ACTACT	TCTGTA	QFAT01000068.1	2126528	2143774	1	1	1	1	1	1	0	1
Actinopterygii	Perca_fluviatilis	1	intact	16562	CAGACC	AGTAGT	ACTACT	CAGACC	QFAT01022503.1	8325	24886	1	1	1	1	1	1	0	1
Actinopterygii	Perca_fluviatilis	1	intact	17011	TATACC	AGTAGT	ACTACT	TATACC	QFAT01017498.1	47	17057	1	1	1	1	1	1	1	1
Actinopterygii	Perca_fluviatilis	1	fossil	16398	ATTATG	AGTAGT	ACTACT	ATTATG	QFAT01023547.1	14322	30719	1	1	1	1	1	1	0	1
Actinopterygii	Perca_fluviatilis	1	intact	17280	GATGCC	AGTAGT	ACTACT	GATGCC	QFAT01024325.1	8759	26038	1	1	1	1	1	1	1	1
Actinopterygii	Perca_fluviatilis	1	fossil	13110	CTGGTA	AGTAGT	ACTACT	CTGGTA	QFAT01023959.1	43053	56162	1	1	1	0	0	0	1	1
Actinopterygii	Perca_fluviatilis	1	fossil	13424	CGCCTG	AGTAGT	ACTACT	CGCCTG	QFAT01024011.1	3181	16604	1	1	0	0	0	0	1	1
Actinopterygii	Perca_fluviatilis	0	fossil	9617	NA	NA	NA	NA	QFAT01022785.1	5781	15397	1	0	1	0	1	1	1	1
Actinopterygii	Perca_fluviatilis	0	fossil	12492	NA	NA	NA	NA	QFAT01020126.1	8	12499	1	1	1	1	1	1	1	1
Actinopterygii	Perca_fluviatilis	0	fossil	29653	NA	NA	NA	NA	QFAT01000080.1	842328	871980	1	1	1	1	1	0	1	1
Actinopterygii	Perca_fluviatilis	0	fossil	16653	NA	NA	NA	NA	QFAT01021687.1	16385	33037	1	1	1	1	1	1	1	1
Actinopterygii	Perca_fluviatilis	0	fossil	6327	NA	NA	NA	NA	QFAT01021167.1	11054	17380	0	0	1	1	1	0	1	1
Actinopterygii	Perca_fluviatilis	0	fossil	9687	NA	NA	NA	NA	QFAT01013676.1	2666	12352	1	1	1	1	1	1	1	1
Actinopterygii	Perca_fluviatilis	0	fossil	12658	NA	NA	NA	NA	QFAT01015813.1	2478	15135	1	1	1	1	1	1	1	1
Actinopterygii	Perca_fluviatilis	0	fossil	12174	NA	NA	NA	NA	QFAT01024516.1	2348	14521	1	1	1	1	1	1	1	1
Actinopterygii	Perca_fluviatilis	0	fossil	29713	NA	NA	NA	NA	QFAT01023745.1	73801	103513	1	1	1	1	1	1	1	1
Actinopterygii	Perca_fluviatilis	0	fossil	30377	NA	NA	NA	NA	QFAT01000178.1	2584	32960	1	1	1	1	0	1	1	1
Actinopterygii	Perca_fluviatilis	0	fossil	14889	NA	NA	NA	NA	QFAT01022588.1	1375	16263	1	1	1	1	1	1	1	1
Actinopterygii	Perca_fluviatilis	0	fossil	15546	NA	NA	NA	NA	QFAT01020352.1	1313	16858	1	1	1	1	1	1	1	1
Actinopterygii	Perca_fluviatilis	0	fossil	30370	NA	NA	NA	NA	QFAT01023802.1	194403	224772	1	1	1	1	1	1	1	1
Actinopterygii	Perca_fluviatilis	0	fossil	7882	NA	NA	NA	NA	QFAT01014682.1	1523	9404	0	1	1	1	1	1	1	1
Actinopterygii	Perca_fluviatilis	0	fossil	10078	NA	NA	NA	NA	QFAT01000155.1	2727	12804	1	1	1	1	1	1	1	1
Actinopterygii	Perca_fluviatilis	0	fossil	9954	NA	NA	NA	NA	QFAT01023888.1	3163	13116	1	1	1	1	1	1	1	1
Actinopterygii	Perca_fluviatilis	0	fossil	14765	NA	NA	NA	NA	QFAT01018950.1	1378	16142	1	1	1	1	1	1	1	1
Actinopterygii	Perca_fluviatilis	0	fossil	10049	NA	NA	NA	NA	QFAT01000033.1	4658881	4668929	1	1	1	1	0	1	1	1
Actinopterygii	Perca_fluviatilis	0	fossil	27969	NA	NA	NA	NA	QFAT01000020.1	9394586	9422554	1	1	1	1	1	1	1	1
Actinopterygii	Perca_fluviatilis	0	fossil	12837	NA	NA	NA	NA	QFAT01024348.1	1457	14293	1	1	1	1	1	1	1	1
Actinopterygii	Perca_fluviatilis	0	fossil	30097	NA	NA	NA	NA	QFAT01000155.1	164763	194859	0	1	1	1	1	1	1	1
Actinopterygii	Perca_fluviatilis	0	fossil	12089	NA	NA	NA	NA	QFAT01021846.1	1656	13744	1	1	1	0	1	1	1	1
Actinopterygii	Perca_fluviatilis	0	fossil	17388	NA	NA	NA	NA	QFAT01020554.1	2719	20106	1	1	1	1	0	1	1	1
Actinopterygii	Perca_fluviatilis	0	fossil	9014	NA	NA	NA	NA	QFAT01022213.1	1956	10969	0	1	1	1	1	1	1	1
Actinopterygii	Perca_fluviatilis	0	fossil	14641	NA	NA	NA	NA	QFAT01023996.1	8286	22926	0	1	1	1	1	1	1	1
Actinopterygii	Perca_fluviatilis	0	fossil	13008	NA	NA	NA	NA	QFAT01021995.1	1429	14436	1	1	1	1	1	1	1	1
Actinopterygii	Perca_fluviatilis	0	fossil	9195	NA	NA	NA	NA	QFAT01016261.1	5511	14705	1	1	1	1	1	0	1	0
Actinopterygii	Perca_fluviatilis	0	fossil	23708	NA	NA	NA	NA	QFAT01023226.1	798	24505	1	1	1	1	1	1	1	0
Actinopterygii	Perca_fluviatilis	0	fossil	9294	NA	NA	NA	NA	QFAT01018333.1	4549	13842	1	1	1	1	1	1	1	1
Actinopterygii	Perca_fluviatilis	0	fossil	26760	NA	NA	NA	NA	QFAT01023765.1	230520	257279	1	1	1	1	0	1	1	1
Actinopterygii	Perca_fluviatilis	0	fossil	5867	NA	NA	NA	NA	QFAT01023832.1	64888	70754	1	1	1	1	1	1	1	0
Actinopterygii	Perca_fluviatilis	0	fossil	30049	NA	NA	NA	NA	QFAT01000031.1	2932	32980	1	0	1	0	1	1	0	1
Actinopterygii	Perca_fluviatilis	0	fossil	6204	NA	NA	NA	NA	QFAT01000093.1	1331295	1337498	1	1	1	0	0	1	0	1
Actinopterygii	Percopsis_transmontana	0	fossil	19759	NA	NA	NA	NA	OMKH01028146.1	19738	39496	0	1	0	0	0	1	1	0
Actinopterygii	Percopsis_transmontana	0	fossil	8031	NA	NA	NA	NA	OMKH01046577.1	2134	10164	1	0	0	1	1	1	1	1
Actinopterygii	Percopsis_transmontana	0	fossil	6279	NA	NA	NA	NA	OMKH01052226.1	17237	23515	0	0	1	0	0	0	1	1
Actinopterygii	Percopsis_transmontana	0	fossil	10516	NA	NA	NA	NA	OMKH01002943.1	18785	29300	1	0	1	1	0	1	1	1
Actinopterygii	Percopsis_transmontana	0	fossil	6367	NA	NA	NA	NA	OMKH01050999.1	372	6738	1	1	1	1	1	1	1	0
Actinopterygii	Percopsis_transmontana	0	fossil	2897	NA	NA	NA	NA	OMKH01005122.1	5595	8491	0	0	0	1	0	0	1	0
Actinopterygii	Pimephales_promelas	0	fossil	10940	NA	NA	NA	NA	JNCD01029165.1	8647	19586	1	1	1	1	1	1	1	1
Actinopterygii	Pimephales_promelas	0	fossil	11003	NA	NA	NA	NA	JNCD01043836.1	2251	13253	1	1	1	1	1	1	1	1
Actinopterygii	Pimephales_promelas	0	fossil	7745	NA	NA	NA	NA	JNCE01310190.1	4264	12008	0	0	1	1	1	0	1	1
Actinopterygii	Pimephales_promelas	0	fossil	3075	NA	NA	NA	NA	JNCD01030157.1	4	3078	0	0	0	0	0	0	0	1
Actinopterygii	Poecilia_formosa	1	fossil	15913	ATTATT	AGAGAG	CTCTCT	ATTATT	NW_006800866.1	33297	49209	1	1	1	0	1	1	1	1
Actinopterygii	Poecilia_formosa	0	fossil	7913	NA	NA	NA	NA	NW_006800444.1	6000	13912	1	1	1	1	1	1	1	1
Actinopterygii	Poecilia_formosa	0	fossil	6270	NA	NA	NA	NA	NW_006800350.1	74430	80699	1	1	0	1	1	0	1	0
Actinopterygii	Poecilia_formosa	0	fossil	10054	NA	NA	NA	NA	NW_006801175.1	8242	18295	1	1	1	1	1	1	1	1
Actinopterygii	Poecilia_reticulata	1	fossil	15560	AATGTG	AGAGAG	CTCTCT	AATGTG	NC_024343.1	8870422	8885981	1	1	1	1	1	0	1	1
Actinopterygii	Poecilia_reticulata	0	fossil	29243	NA	NA	NA	NA	NC_024347.1	7536222	7565464	0	0	1	0	0	1	1	1
Actinopterygii	Poecilia_reticulata	0	fossil	54089	NA	NA	NA	NA	NC_024331.1	29164890	29218978	1	1	1	1	1	1	1	1
Actinopterygii	Poecilia_reticulata	0	fossil	794348	NA	NA	NA	NA	NC_024336.1	8115614	8909961	0	0	0	0	0	0	0	0
Actinopterygii	Poecilia_reticulata	0	fossil	72236	NA	NA	NA	NA	NC_024337.1	31003973	31076208	1	0	0	1	1	1	1	0
Actinopterygii	Poecilia_reticulata	0	fossil	20100	NA	NA	NA	NA	NC_024339.1	32824067	32844166	0	0	1	1	1	0	1	0
Actinopterygii	Poecilia_reticulata	0	fossil	34861	NA	NA	NA	NA	NC_024339.1	30268535	30303395	1	1	1	1	0	1	1	1
Actinopterygii	Poecilia_reticulata	0	fossil	23910	NA	NA	NA	NA	NC_024352.1	1489586	1513495	1	1	1	1	1	0	0	1
Actinopterygii	Poecilia_reticulata	0	fossil	18575	NA	NA	NA	NA	NC_024347.1	30416411	30434985	0	0	0	0	0	0	0	1
Actinopterygii	Pygocentrus_nattereri	1	fossil	13562	TCCAAA	AGTAGA	ATTACT	TCCAAG	NW_016243810	2764199	2777760	1	1	1	1	1	1	1	1
Actinopterygii	Pygocentrus_nattereri	1	fossil	15492	TGTATT	AGTAGT	ACTACT	TGTATT	NW_016243969	1306749	1322240	1	1	1	1	1	1	1	0
Actinopterygii	Pygocentrus_nattereri	1	fossil	12058	GCTCCC	AGTAGT	ACTACT	GCTCCC	NW_016243916	52225	64282	1	1	1	1	1	1	1	1
Actinopterygii	Pygocentrus_nattereri	0	fossil	36128	NA	NA	NA	NA	NW_016243894.1	1799521	1835648	1	0	0	1	1	0	1	1
Actinopterygii	Pygocentrus_nattereri	0	fossil	33702	NA	NA	NA	NA	NW_016243894.1	1873850	1907551	1	1	0	1	1	1	1	1
Actinopterygii	Pygocentrus_nattereri	0	fossil	22310	NA	NA	NA	NA	NW_016243788.1	491450	513759	1	1	1	0	0	1	1	0
Actinopterygii	Pygocentrus_nattereri	0	fossil	5370	NA	NA	NA	NA	NW_016243908.1	36199	41568	1	1	1	1	0	0	1	0
Actinopterygii	Pygocentrus_nattereri	0	fossil	31453	NA	NA	NA	NA	NW_016243894.1	1733219	1764671	1	1	1	1	1	1	1	1
Actinopterygii	Pygocentrus_nattereri	0	fossil	23962	NA	NA	NA	NA	NW_016243815.1	3564438	3588399	1	1	0	1	1	1	1	1
Actinopterygii	Pygocentrus_nattereri	0	fossil	23647	NA	NA	NA	NA	NW_016244421.1	292988	316634	1	1	1	1	1	1	0	1
Actinopterygii	Pygocentrus_nattereri	0	fossil	24911	NA	NA	NA	NA	NW_016245361.1	7340	32250	1	1	1	1	1	1	0	0
Actinopterygii	Pygocentrus_nattereri	0	fossil	5784	NA	NA	NA	NA	NW_016243755.1	6832981	6838764	1	0	0	0	0	1	0	1
Actinopterygii	Pygocentrus_nattereri	0	fossil	5435	NA	NA	NA	NA	NW_016243812.1	841878	847312	1	0	1	0	0	0	0	1
Actinopterygii	Pygocentrus_nattereri	0	fossil	44766	NA	NA	NA	NA	NW_016245143.1	50108	94873	1	0	1	1	1	1	0	1
Actinopterygii	Pygocentrus_nattereri	0	fossil	12197	NA	NA	NA	NA	NW_016244524.1	220031	232227	1	0	0	0	0	0	0	1
Actinopterygii	Pygocentrus_nattereri	0	fossil	32944	NA	NA	NA	NA	NW_016244945.1	2177	35120	1	1	1	1	0	0	0	1
Actinopterygii	Pygocentrus_nattereri	0	fossil	505	NA	NA	NA	NA	NW_016243789.1	2718640	2719144	0	0	0	0	0	1	0	0
Actinopterygii	Salmo_salar	1	fossil	14760	AAGATA	TAAGAG	CTCTAT	ATCTCA	NC_027303.1	14211128	14225887	0	0	0	0	0	1	0	1
Actinopterygii	Salmo_salar	1	fossil	28407	GGGGAG	AGAGAG	CTCTCT	GGGGAC	NC_027310.1	47058504	47086910	1	1	0	0	1	1	1	1
Actinopterygii	Salmo_salar	1	fossil	19639	GACCAG	AGAGAG	CTTTCT	GAGACC	NC_027325.1	2551511	2571149	1	1	1	1	1	1	1	1
Actinopterygii	Salmo_salar	1	fossil	21172	GTGGAC	AGAGAG	CTCTCT	GTGGAC	NC_027300.1	133002056	133023227	1	1	1	1	1	1	1	1
Actinopterygii	Salmo_salar	1	fossil	28822	GAGGGT	AGAGAT	CTCTCT	TCTGTG	NC_027319.1	22915217	22944038	1	1	1	1	1	1	1	1
Actinopterygii	Salmo_salar	1	fossil	29380	CCCCGA	AGAGAG	CTCTCT	CCCCAA	NC_027315.1	8027985	8057364	1	1	0	1	1	1	1	1
Actinopterygii	Salmo_salar	1	fossil	31195	CCTGAC	AGAGAG	CTCACT	CTCCTG	NC_027303.1	10743367	10774561	1	1	1	1	0	1	1	1
Actinopterygii	Salmo_salar	1	fossil	21296	CACACC	AGAGAG	CTCTCT	CACACC	NC_027327.1	3589957	3611252	1	1	1	1	1	1	1	1
Actinopterygii	Salmo_salar	1	fossil	15776	GACATG	AGAGAG	CTCTGA	CATGTT	NC_027310.1	85845197	85860972	1	1	1	1	1	1	1	1
Actinopterygii	Salmo_salar	1	fossil	21837	TGTAGA	AGAGAG	CTCTCT	TATAAG	NC_027305.1	50478921	50500757	1	0	0	1	1	1	1	1
Actinopterygii	Salmo_salar	1	fossil	10411	CCTGCT	AGAGAG	CTCTCT	CCTGCT	NC_027312.1	49638306	49648716	1	1	1	1	1	1	1	0
Actinopterygii	Salmo_salar	1	fossil	14841	CATAAT	AGAGAG	CTCTCT	CATAAT	NC_027305.1	4544935	4559775	1	1	1	1	1	1	1	0
Actinopterygii	Salmo_salar	1	fossil	18301	CATGTA	AGAGAG	CTCTCT	CATGTA	NC_027324.1	39412935	39431235	1	1	1	1	1	1	1	1
Actinopterygii	Salmo_salar	1	fossil	17108	TACATA	AGAGAG	CTCTCT	TACATA	NC_027312.1	46218983	46236090	1	1	1	1	1	0	0	1
Actinopterygii	Salmo_salar	1	fossil	12342	GGCACA	AGAGAG	CTCTCT	GGCACA	NC_027308.1	65341875	65354216	1	1	1	1	1	1	1	0
Actinopterygii	Salmo_salar	1	fossil	28693	CACCTT	AGAGAG	CTCTCT	CACCTT	NC_027314.1	52338021	52366713	1	1	1	1	1	1	1	1
Actinopterygii	Salmo_salar	1	fossil	17976	AAGGGC	AGAGAG	CTCTCT	AAGGGC	NC_027300.1	115138111	115156086	1	1	1	1	1	1	1	1
Actinopterygii	Salmo_salar	1	fossil	14509	CGTGTG	AGAGAG	CTCTCT	CGTGTG	NC_027317.1	45795159	45809667	1	1	1	1	1	1	1	1
Actinopterygii	Salmo_salar	1	fossil	16386	GACACT	AGAGAG	CTCTCT	GACACT	NC_027318.1	22285609	22301994	1	1	1	1	1	1	1	1
Actinopterygii	Salmo_salar	1	fossil	18780	ACTGTA	AGAGAG	CTCTCT	ACTGTA	NC_027319.1	4358453	4377232	1	1	1	1	1	1	1	1
Actinopterygii	Salmo_salar	1	fossil	13212	CACACA	AGAGAG	CTCTCT	CACACA	NC_027300.1	129907085	129920296	1	1	1	1	1	1	1	1
Actinopterygii	Salmo_salar	1	fossil	17703	TATACA	AGAGAG	CTCTCT	TATACA	NC_027324.1	19447001	19464703	1	1	1	1	1	1	1	1
Actinopterygii	Salmo_salar	1	fossil	15462	GGTGTC	AGAGAG	CTCTCT	GGTGTC	NC_027315.1	1856701	1872162	1	1	0	1	1	1	1	1
Actinopterygii	Salmo_salar	1	fossil	13434	TATCTG	AGAGAG	CTCTCT	TATCTG	NC_027307.1	21353521	21366954	1	0	0	1	1	1	1	1
Actinopterygii	Salmo_salar	1	fossil	16360	CTTGTG	AGAGAG	CTCTCT	CTTGTG	NC_027320.1	25555626	25571985	1	1	1	1	1	1	1	0
Actinopterygii	Salmo_salar	1	fossil	26825	GTAGTT	AGAGAG	CTCTCT	GTAGTT	NW_012343605.1	13902	40726	0	1	1	1	1	0	0	0
Actinopterygii	Salmo_salar	1	fossil	23797	TCCATC	AGAGAG	CTCTCT	TCCATC	NC_027317.1	2801796	2825592	1	1	1	1	1	0	0	0
Actinopterygii	Salmo_salar	0	fossil	36673	NA	NA	NA	NA	NC_027302.1	17192521	17229193	1	1	1	1	1	0	1	1
Actinopterygii	Salmo_salar	0	fossil	31087	NA	NA	NA	NA	NC_027300.1	97729251	97760337	1	1	0	1	1	1	1	1
Actinopterygii	Salmo_salar	0	fossil	5294	NA	NA	NA	NA	NC_027305.1	2295059	2300352	1	1	1	1	1	1	1	0
Actinopterygii	Salmo_salar	0	fossil	30435	NA	NA	NA	NA	NC_027322.1	270964	301398	1	1	1	1	1	1	1	1
Actinopterygii	Salmo_salar	0	fossil	27052	NA	NA	NA	NA	NC_027317.1	8687725	8714776	1	1	1	0	1	1	1	0
Actinopterygii	Salmo_salar	0	fossil	14002	NA	NA	NA	NA	NW_012343915.1	29883	43884	0	1	1	1	0	1	1	1
Actinopterygii	Salmo_salar	0	fossil	54749	NA	NA	NA	NA	NC_027309.1	86546291	86601039	0	0	0	1	1	1	1	1
Actinopterygii	Salmo_salar	0	fossil	29327	NA	NA	NA	NA	NC_027305.1	75340636	75369962	1	1	1	1	0	1	1	1
Actinopterygii	Salmo_salar	0	fossil	12625	NA	NA	NA	NA	NW_012349477.1	3181	15805	0	1	1	1	1	1	1	1
Actinopterygii	Salmo_salar	0	fossil	29572	NA	NA	NA	NA	NC_027301.1	15474072	15503643	0	0	1	1	0	0	1	1
Actinopterygii	Salmo_salar	0	fossil	30513	NA	NA	NA	NA	NC_027320.1	34916485	34946997	1	1	1	1	1	1	1	1
Actinopterygii	Salmo_salar	0	fossil	41934	NA	NA	NA	NA	NC_027302.1	10471985	10513918	0	0	0	0	0	1	1	1
Actinopterygii	Salmo_salar	0	fossil	3462	NA	NA	NA	NA	NC_027315.1	58475976	58479437	0	0	0	0	0	1	1	0
Actinopterygii	Salmo_salar	0	fossil	14335	NA	NA	NA	NA	NC_027313.1	57036125	57050459	1	1	0	0	1	1	1	0
Actinopterygii	Salmo_salar	0	fossil	9321	NA	NA	NA	NA	NC_027307.1	24859222	24868542	1	0	0	0	1	1	1	1
Actinopterygii	Salmo_salar	0	fossil	26243	NA	NA	NA	NA	NC_027305.1	40125053	40151295	0	0	1	1	1	1	1	1
Actinopterygii	Salmo_salar	0	fossil	28871	NA	NA	NA	NA	NC_027314.1	61538476	61567346	1	0	1	1	1	1	1	0
Actinopterygii	Salmo_salar	0	fossil	10430	NA	NA	NA	NA	NW_012352132.1	216	10645	1	1	1	1	1	1	1	1
Actinopterygii	Salmo_salar	0	fossil	26253	NA	NA	NA	NA	NC_027318.1	27796558	27822810	1	1	1	1	0	0	0	0
Actinopterygii	Salmo_salar	0	fossil	19689	NA	NA	NA	NA	NC_027323.1	25073241	25092929	1	1	1	1	1	0	0	1
Actinopterygii	Salmo_salar	0	fossil	25081	NA	NA	NA	NA	NC_027313.1	6868008	6893088	1	1	1	1	1	1	0	1
Actinopterygii	Salmo_salar	0	fossil	26142	NA	NA	NA	NA	NC_027322.1	1457535	1483676	1	1	1	1	1	1	0	0
Actinopterygii	Salmo_salar	0	fossil	29451	NA	NA	NA	NA	NC_027315.1	2458908	2488358	1	1	1	1	0	1	0	1
Actinopterygii	Salmo_salar	0	fossil	4954	NA	NA	NA	NA	NC_027306.1	29772497	29777450	1	0	1	1	1	0	0	0
Actinopterygii	Salmo_salar	0	fossil	23983	NA	NA	NA	NA	NC_027312.1	62638394	62662376	0	1	1	1	1	1	0	0
Actinopterygii	Salmo_salar	0	fossil	24805	NA	NA	NA	NA	NC_027318.1	82088599	82113403	0	0	0	0	1	1	0	1
Actinopterygii	Salmo_salar	0	fossil	377	NA	NA	NA	NA	NC_027323.1	10201943	10202319	0	0	0	0	0	0	0	1
Actinopterygii	Salvelinus_alpinus	1	fossil	18395	CACAGG	AGAGAG	CTGTCT	CACAGG	NC_036850.1	14221243	14239637	1	1	1	1	1	1	1	1
Actinopterygii	Salvelinus_alpinus	1	fossil	25308	ATTGAA	GGAGAG	CTACTC	TATATA	NC_036866.1	26138890	26164197	1	0	0	1	0	1	0	1
Actinopterygii	Salvelinus_alpinus	1	fossil	11648	TCTGTA	CGAGAG	CTCTCT	TCTGTA	NW_019943478.1	103975	115622	0	1	1	1	1	1	1	0
Actinopterygii	Salvelinus_alpinus	1	fossil	19433	ACAACA	AGAGAG	CTCTCG	TACAAC	NC_036848.1	15921215	15940647	1	0	0	1	0	1	1	0
Actinopterygii	Salvelinus_alpinus	1	fossil	15984	CTGAAC	AGAGAG	CTCTCT	CTGAAG	NC_036853.1	39424103	39440086	0	0	0	0	0	0	1	1
Actinopterygii	Salvelinus_alpinus	1	fossil	17237	CAGACA	AGAGAG	CTCTCT	CAGACA	NC_036855.1	18800652	18817888	1	0	0	1	1	1	1	1
Actinopterygii	Salvelinus_alpinus	1	fossil	9453	CTCGCT	AGAAGA	CTCTCG	CTCATG	NC_036848.1	17082765	17092217	1	0	0	0	0	0	1	1
Actinopterygii	Salvelinus_alpinus	1	fossil	13375	ATGGTT	AGAGAG	CTCTCT	ATGGTT	NC_036842.1	80680692	80694066	0	1	1	1	1	1	1	1
Actinopterygii	Salvelinus_alpinus	1	fossil	20845	GAGGTA	AGAGAG	CTCTCT	GAGGTA	NC_036851.1	41227548	41248392	1	1	1	1	1	1	1	1
Actinopterygii	Salvelinus_alpinus	1	fossil	19366	TACATC	AGAGAG	CTCTCT	TACATC	NC_036843.1	13078443	13097808	1	0	0	0	0	1	1	1
Actinopterygii	Salvelinus_alpinus	0	fossil	35280	NA	NA	NA	NA	NC_036851.1	34552329	34587608	1	0	1	0	1	1	1	1
Actinopterygii	Salvelinus_alpinus	0	fossil	25196	NA	NA	NA	NA	NC_036875.1	26626022	26651217	0	0	1	1	1	0	1	1
Actinopterygii	Salvelinus_alpinus	0	fossil	26031	NA	NA	NA	NA	NW_019942656.1	78715	104745	1	1	1	1	1	1	1	1
Actinopterygii	Salvelinus_alpinus	0	fossil	23645	NA	NA	NA	NA	NC_036843.1	18269123	18292767	1	1	1	0	0	0	1	1
Actinopterygii	Salvelinus_alpinus	0	fossil	32975	NA	NA	NA	NA	NC_036845.1	22223773	22256747	0	0	0	0	1	1	1	1
Actinopterygii	Salvelinus_alpinus	0	fossil	11983	NA	NA	NA	NA	NW_019943117.1	178866	190848	1	1	1	0	0	1	1	0
Actinopterygii	Salvelinus_alpinus	0	fossil	29779	NA	NA	NA	NA	NC_036842.1	83186115	83215893	1	0	1	1	1	1	1	1
Actinopterygii	Salvelinus_alpinus	0	fossil	29395	NA	NA	NA	NA	NC_036860.1	34861778	34891172	0	0	0	0	1	1	1	1
Actinopterygii	Salvelinus_alpinus	0	fossil	30123	NA	NA	NA	NA	NC_036840.1	15730891	15761013	1	1	1	1	1	1	1	1
Actinopterygii	Salvelinus_alpinus	0	fossil	26029	NA	NA	NA	NA	NW_019957588.1	182014	208042	0	1	1	1	1	1	1	1
Actinopterygii	Salvelinus_alpinus	0	fossil	21784	NA	NA	NA	NA	NC_036846.1	18701706	18723489	1	1	0	0	0	1	1	1
Actinopterygii	Salvelinus_alpinus	0	fossil	15457	NA	NA	NA	NA	NC_036854.1	10398280	10413736	0	0	0	0	1	0	1	1
Actinopterygii	Salvelinus_alpinus	0	fossil	29802	NA	NA	NA	NA	NC_036851.1	27048462	27078263	0	0	1	1	0	1	1	1
Actinopterygii	Salvelinus_alpinus	0	fossil	34745	NA	NA	NA	NA	NW_019943307.1	38424	73168	1	1	1	1	0	1	0	1
Actinopterygii	Salvelinus_alpinus	0	fossil	25295	NA	NA	NA	NA	NC_036872.1	16434266	16459560	1	0	0	0	0	0	0	0
Actinopterygii	Salvelinus_alpinus	0	fossil	32129	NA	NA	NA	NA	NC_036869.1	22689120	22721248	1	1	0	1	1	0	0	1
Actinopterygii	Salvelinus_alpinus	0	fossil	27522	NA	NA	NA	NA	NW_019946166.1	25281	52802	1	1	1	0	1	1	0	0
Actinopterygii	Salvelinus_alpinus	0	fossil	9846	NA	NA	NA	NA	NC_036867.1	25226476	25236321	1	0	0	0	0	0	0	1
Actinopterygii	Salvelinus_alpinus	0	fossil	14219	NA	NA	NA	NA	NW_019957615.1	436	14654	0	1	1	1	1	1	0	1
Actinopterygii	Salvelinus_alpinus	0	fossil	7151	NA	NA	NA	NA	NC_036855.1	17217942	17225092	0	1	0	0	1	1	0	1
Actinopterygii	Salvelinus_alpinus	0	fossil	27754	NA	NA	NA	NA	NC_036876.1	2676453	2704206	0	1	1	1	1	1	0	0
Actinopterygii	Salvelinus_alpinus	0	fossil	21027	NA	NA	NA	NA	NC_036876.1	2574285	2595311	0	1	1	0	0	1	0	0
Actinopterygii	Scophthalmus_maximus	1	fossil	21630	TGGGGA	GAGAGT	CTCTCT	TACATA	CP026244.1	8943340	8964969	1	1	1	1	1	1	1	1
Actinopterygii	Scophthalmus_maximus	0	fossil	7470	NA	NA	NA	NA	CP026257.1	1678955	1686424	0	0	0	1	1	0	1	1
Actinopterygii	Scophthalmus_maximus	0	fossil	25358	NA	NA	NA	NA	CP026243.1	13206643	13232000	1	0	0	0	0	0	1	1
Actinopterygii	Scophthalmus_maximus	0	fossil	47801	NA	NA	NA	NA	CP026258.1	16447422	16495222	1	0	1	0	1	1	1	1
Actinopterygii	Scophthalmus_maximus	0	fossil	28476	NA	NA	NA	NA	CP026254.1	19266991	19295466	1	1	1	1	1	1	1	0
Actinopterygii	Scophthalmus_maximus	0	fossil	28891	NA	NA	NA	NA	CP026261.1	1508566	1537456	0	0	1	1	1	1	1	1
Actinopterygii	Scophthalmus_maximus	0	fossil	20023	NA	NA	NA	NA	CP026253.1	361330	381352	1	1	1	1	1	1	1	1
Actinopterygii	Scophthalmus_maximus	0	fossil	9006	NA	NA	NA	NA	CP026264.1	14631103	14640108	1	0	1	1	0	0	1	0
Actinopterygii	Scophthalmus_maximus	0	fossil	4656	NA	NA	NA	NA	CP026243.1	15033736	15038391	1	0	0	0	0	0	0	1
Actinopterygii	Scophthalmus_maximus	0	fossil	7308	NA	NA	NA	NA	CP026255.1	20386614	20393921	1	1	1	1	0	0	0	1
Actinopterygii	Sebastes_nigrocinctus	0	fossil	6362	NA	NA	NA	NA	AUPR02047212.1	9718	16079	1	0	1	1	0	1	1	0
Actinopterygii	Sebastes_rubrivinctus	0	fossil	9264	NA	NA	NA	NA	AUPQ01070249.1	13110	22373	1	1	1	1	1	1	1	1
Actinopterygii	Seriola_dumerili	1	fossil	12304	TTCATT	GGAGAG	CTCTCA	TTGGCT	NW_019174687.1	826436	838739	1	1	1	1	1	0	1	1
Actinopterygii	Seriola_dumerili	1	fossil	21324	ATTATT	AGAGAG	CTCTCT	ATTATT	NW_019176517.1	315175	336498	1	1	1	1	1	0	1	1
Actinopterygii	Seriola_dumerili	1	fossil	22461	ATTAAA	AGAGAG	CTCTCT	ATTAAA	NW_019174393.1	20853088	20875548	1	1	1	1	1	1	1	1
Actinopterygii	Seriola_dumerili	0	fossil	20043	NA	NA	NA	NA	NW_019175423.1	35069	55111	1	1	1	1	0	1	1	1
Actinopterygii	Seriola_dumerili	0	fossil	33375	NA	NA	NA	NA	NW_019181284.1	8905	42279	1	1	1	1	1	1	1	1
Actinopterygii	Seriola_dumerili	0	fossil	3486	NA	NA	NA	NA	NW_019174307.1	23236	26721	0	0	0	0	0	0	1	1
Actinopterygii	Seriola_dumerili	0	fossil	6593	NA	NA	NA	NA	NW_019176517.1	22694	29286	0	0	0	1	0	0	1	1
Actinopterygii	Seriola_dumerili	0	fossil	26223	NA	NA	NA	NA	NW_019176517.1	521399	547621	0	0	1	1	0	0	1	1
Actinopterygii	Seriola_dumerili	0	fossil	26495	NA	NA	NA	NA	NW_019175945.1	721	27215	1	1	0	1	0	0	0	1
Actinopterygii	Seriola_dumerili	0	fossil	24358	NA	NA	NA	NA	NW_019174311.1	152575	176932	1	1	1	1	1	0	0	0
Actinopterygii	Seriola_dumerili	0	fossil	13307	NA	NA	NA	NA	NW_019175077.1	3168124	3181430	0	0	0	0	1	0	0	0
Actinopterygii	Seriola_dumerili	0	fossil	24580	NA	NA	NA	NA	NW_019174687.1	730908	755487	0	0	0	1	1	1	0	0
Actinopterygii	Seriola_dumerili	0	fossil	8983	NA	NA	NA	NA	NW_019174455.1	2867406	2876388	0	0	0	0	0	0	0	1
Actinopterygii	Seriola_lalandi	1	fossil	19268	TTGACG	TGAGAG	CTCTCA	CCAGTC	NW_019524934.1	145426	164693	1	1	1	1	1	0	0	1
Actinopterygii	Seriola_lalandi	0	fossil	29362	NA	NA	NA	NA	NW_019525137.1	48667	78028	1	1	1	1	0	1	1	1
Actinopterygii	Seriola_lalandi	0	fossil	4845	NA	NA	NA	NA	NW_019525301.1	5889524	5894368	1	0	0	1	0	0	1	0
Actinopterygii	Seriola_lalandi	0	fossil	28559	NA	NA	NA	NA	NW_019525660.1	4972579	5001137	1	1	1	1	0	0	1	1
Actinopterygii	Seriola_lalandi	0	fossil	25273	NA	NA	NA	NA	NW_019525551.1	922489	947761	1	1	1	1	0	0	1	1
Actinopterygii	Seriola_lalandi	0	fossil	51336	NA	NA	NA	NA	NW_019525485.1	1590702	1642037	0	0	0	0	0	0	1	1
Actinopterygii	Seriola_quinqueradiata	1	fossil	21435	TAAAGA	AGAGAG	CTCTAA	GAAGAC	BDMU01000043.1	525854	547288	1	1	1	1	1	1	1	1
Actinopterygii	Seriola_quinqueradiata	0	fossil	12614	NA	NA	NA	NA	BEWX01000788.1	2842	15455	1	1	0	0	0	1	1	1
Actinopterygii	Seriola_quinqueradiata	0	fossil	5488	NA	NA	NA	NA	BEWX01000621.1	662865	668352	1	0	0	0	0	0	1	1
Actinopterygii	Seriola_quinqueradiata	0	fossil	3444	NA	NA	NA	NA	BDMU01000184.1	854117	857560	0	0	0	0	0	0	1	1
Actinopterygii	Seriola_quinqueradiata	0	fossil	5498	NA	NA	NA	NA	BDJM01000547.1	542332	547829	1	0	0	0	0	0	1	1
Actinopterygii	Seriola_quinqueradiata	0	fossil	24576	NA	NA	NA	NA	BEWX01000621.1	735358	759933	0	0	0	0	1	0	1	1
Actinopterygii	Seriola_quinqueradiata	0	fossil	24914	NA	NA	NA	NA	BDMU01000184.1	921784	946697	0	0	0	0	1	0	1	1
Actinopterygii	Seriola_quinqueradiata	0	fossil	9823	NA	NA	NA	NA	BDMU01000184.1	435039	444861	1	1	0	0	0	0	1	1
Actinopterygii	Seriola_quinqueradiata	0	fossil	9922	NA	NA	NA	NA	BEWX01001268.1	563683	573604	1	1	0	0	0	0	1	1
Actinopterygii	Seriola_quinqueradiata	0	fossil	20980	NA	NA	NA	NA	BDJM01000523.1	116752	137731	1	0	0	0	0	0	0	0
Actinopterygii	Seriola_quinqueradiata	0	fossil	38998	NA	NA	NA	NA	BDJM01000541.1	31491	70488	1	1	1	1	0	1	0	0
Actinopterygii	Seriola_quinqueradiata	0	fossil	11658	NA	NA	NA	NA	BDMU01000096.1	772506	784163	1	1	1	1	0	1	0	0
Actinopterygii	Seriola_quinqueradiata	0	fossil	7210	NA	NA	NA	NA	BEWX01000643.1	288875	296084	1	0	0	0	0	0	0	1
Actinopterygii	Seriola_rivoliana	1	fossil	16208	AACCTG	AAAAAA	TTTTAA	CCTGTT	PVUN01001325.1	11048393	11064600	1	0	1	1	0	1	1	1
Actinopterygii	Seriola_rivoliana	0	fossil	62540	NA	NA	NA	NA	PVUN01001289.1	32438	94977	1	1	1	1	1	1	1	1
Actinopterygii	Seriola_rivoliana	0	fossil	28688	NA	NA	NA	NA	PVUN01001265.1	1277269	1305956	0	1	1	1	1	1	1	1
Actinopterygii	Seriola_rivoliana	0	fossil	36117	NA	NA	NA	NA	PVUN01001334.1	4386712	4422828	1	1	1	1	1	0	1	1
Actinopterygii	Seriola_rivoliana	0	fossil	47869	NA	NA	NA	NA	PVUN01001283.1	2189190	2237058	1	1	1	0	0	0	1	1
Actinopterygii	Seriola_rivoliana	0	fossil	57132	NA	NA	NA	NA	PVUN01001289.1	2843091	2900222	0	0	0	0	0	0	1	1
Actinopterygii	Seriola_rivoliana	0	fossil	28103	NA	NA	NA	NA	PVUN01001334.1	4209050	4237152	1	1	1	1	0	0	1	1
Actinopterygii	Seriola_rivoliana	0	fossil	23149	NA	NA	NA	NA	PVUN01001334.1	4813488	4836636	0	0	0	0	1	0	1	0
Actinopterygii	Seriola_rivoliana	0	fossil	16494	NA	NA	NA	NA	PVUN01001335.1	661654	678147	1	0	0	0	0	0	1	1
Actinopterygii	Seriola_rivoliana	0	fossil	46542	NA	NA	NA	NA	PVUN01001276.1	133335	179876	1	1	0	1	1	1	1	1
Actinopterygii	Seriola_rivoliana	0	fossil	8472	NA	NA	NA	NA	PVUN01001265.1	1360632	1369103	0	0	0	1	1	1	0	1
Actinopterygii	Simochromis_diagramma	1	fossil	15887	GCAGTG	AGTAGT	ACTACT	GCAGTG	OVJJ01000402.1	6274996	6290882	1	1	1	1	1	1	1	1
Actinopterygii	Simochromis_diagramma	1	intact	15393	GACAGT	AGTAGT	ACTACT	GACAGT	OVJJ01000307.1	1729556	1744948	1	1	1	1	1	1	1	1
Actinopterygii	Simochromis_diagramma	1	fossil	16415	AGCAAT	AGAGAG	CTCTCT	AGCAAT	OVJJ01000747.1	536884	553298	1	1	1	1	1	1	1	1
Actinopterygii	Simochromis_diagramma	1	fossil	15722	ACTGGG	AGAGAG	CTCTCT	ACTGGG	OVJJ01000761.1	407809	423530	1	0	1	0	0	0	0	0
Actinopterygii	Simochromis_diagramma	0	fossil	67784	NA	NA	NA	NA	OVJJ01000216.1	6240779	6308562	1	1	1	1	1	1	1	1
Actinopterygii	Simochromis_diagramma	0	fossil	18449	NA	NA	NA	NA	OVJJ01000803.1	10169	28617	1	1	1	1	1	1	1	1
Actinopterygii	Simochromis_diagramma	0	fossil	25419	NA	NA	NA	NA	OVJJ01000550.1	66045	91463	1	1	1	0	0	0	1	1
Actinopterygii	Simochromis_diagramma	0	fossil	18881	NA	NA	NA	NA	OVJJ01000310.1	9550	28430	0	1	1	1	1	1	1	1
Actinopterygii	Simochromis_diagramma	0	fossil	12703	NA	NA	NA	NA	OVJJ01000558.1	36139	48841	1	0	1	0	0	0	1	1
Actinopterygii	Simochromis_diagramma	0	fossil	28919	NA	NA	NA	NA	OVJJ01000513.1	32972	61890	0	0	1	1	1	1	1	1
Actinopterygii	Simochromis_diagramma	0	fossil	28551	NA	NA	NA	NA	OVJJ01000672.1	333789	362339	0	1	1	1	1	1	1	1
Actinopterygii	Simochromis_diagramma	0	fossil	41616	NA	NA	NA	NA	OVJJ01000502.1	9162	50777	1	1	1	1	1	1	0	1
Actinopterygii	Simochromis_diagramma	0	fossil	322	NA	NA	NA	NA	OVJJ01000027.1	111446	111767	1	0	0	0	0	0	0	0
Actinopterygii	Simochromis_diagramma	0	fossil	9	NA	NA	NA	NA	OVJJ01000176.1	7189031	7189039	0	1	0	0	0	0	0	0
Actinopterygii	Simochromis_diagramma	0	fossil	18647	NA	NA	NA	NA	OVJJ01000565.1	1519744	1538390	0	0	0	0	0	0	0	1
Actinopterygii	Sinocyclocheilus_anshuiensis	1	fossil	17431	GGTATG	AGAAGA	TCTTCT	GGTATG	NW_015554089.1	3217	20647	1	1	1	1	1	1	1	1
Actinopterygii	Sinocyclocheilus_anshuiensis	1	fossil	16439	TATAAT	AGAGAG	CTCTCT	CAGAAT	NW_015557192.1	41169	57607	0	1	0	0	0	0	0	0
Actinopterygii	Sinocyclocheilus_anshuiensis	1	fossil	26061	ATCATC	AGTAGT	ACTACT	ATCATC	NW_015555729.1	157579	183639	1	1	1	1	1	1	0	1
Actinopterygii	Sinocyclocheilus_anshuiensis	1	fossil	20663	CCTGCT	AGTAGT	ACTACT	CCTGCT	NW_015544248.1	763770	784432	1	1	1	1	0	1	0	1
Actinopterygii	Sinocyclocheilus_anshuiensis	1	fossil	19662	GTCTTT	AGTAGT	ACTACT	GTCTTT	NW_015552581.1	32210	51871	1	1	1	1	0	1	1	1
Actinopterygii	Sinocyclocheilus_anshuiensis	1	fossil	14643	TGTGTT	AGAGAG	CTCTCT	TGTGTT	NW_015548189.1	187604	202246	1	1	1	0	1	1	1	0
Actinopterygii	Sinocyclocheilus_anshuiensis	1	fossil	27155	TGCAAC	AGAGAG	CTCTCT	TGCAAC	NW_015542484.1	24287	51441	1	1	1	1	1	1	1	1
Actinopterygii	Sinocyclocheilus_anshuiensis	1	fossil	9038	ATCAGA	AGTAGT	ACTACT	ATCAGA	NW_015551109.1	249078	258115	0	0	0	0	0	1	1	1
Actinopterygii	Sinocyclocheilus_anshuiensis	1	fossil	23966	TAGGCC	AGTAGT	ACTACT	TAGGCC	NW_015536510.1	270253	294218	0	0	0	1	0	1	1	1
Actinopterygii	Sinocyclocheilus_anshuiensis	0	fossil	36663	NA	NA	NA	NA	NW_015548299.1	88457	125119	1	1	1	1	1	1	1	1
Actinopterygii	Sinocyclocheilus_anshuiensis	0	fossil	29134	NA	NA	NA	NA	NW_015555808.1	1900284	1929417	1	1	1	1	0	1	1	1
Actinopterygii	Sinocyclocheilus_anshuiensis	0	fossil	27536	NA	NA	NA	NA	NW_015546059.1	186714	214249	1	1	0	1	1	0	1	1
Actinopterygii	Sinocyclocheilus_anshuiensis	0	fossil	28377	NA	NA	NA	NA	NW_015539905.1	67324	95700	1	1	1	1	1	0	1	1
Actinopterygii	Sinocyclocheilus_anshuiensis	0	fossil	12009	NA	NA	NA	NA	NW_015551177.1	3	12011	1	1	1	1	1	1	1	1
Actinopterygii	Sinocyclocheilus_anshuiensis	0	fossil	35939	NA	NA	NA	NA	NW_015544290.1	146018	181956	1	0	0	0	1	1	1	0
Actinopterygii	Sinocyclocheilus_anshuiensis	0	fossil	849	NA	NA	NA	NA	NW_015547971.1	519	1367	0	0	0	0	0	0	1	0
Actinopterygii	Sinocyclocheilus_anshuiensis	0	fossil	31307	NA	NA	NA	NA	NW_015539940.1	70140	101446	1	1	1	1	0	1	1	1
Actinopterygii	Sinocyclocheilus_anshuiensis	0	fossil	34684	NA	NA	NA	NA	NW_015544129.1	47	34730	1	1	1	1	0	1	1	1
Actinopterygii	Sinocyclocheilus_anshuiensis	0	fossil	15203	NA	NA	NA	NA	NW_015554247.1	453868	469070	0	0	0	0	1	1	1	1
Actinopterygii	Sinocyclocheilus_anshuiensis	0	fossil	28602	NA	NA	NA	NA	NW_015551095.1	156499	185100	0	0	1	1	1	1	1	1
Actinopterygii	Sinocyclocheilus_anshuiensis	0	fossil	21251	NA	NA	NA	NA	NW_015537987.1	41413	62663	0	1	1	1	1	1	1	0
Actinopterygii	Sinocyclocheilus_anshuiensis	0	fossil	24580	NA	NA	NA	NA	NW_015552918.1	16316	40895	1	0	0	0	0	0	1	1
Actinopterygii	Sinocyclocheilus_anshuiensis	0	fossil	23279	NA	NA	NA	NA	NW_015539819.1	27499	50777	0	1	1	1	0	0	1	1
Actinopterygii	Sinocyclocheilus_anshuiensis	0	fossil	10271	NA	NA	NA	NA	NW_015536615.1	12473	22743	1	0	0	0	1	1	0	1
Actinopterygii	Sinocyclocheilus_anshuiensis	0	fossil	34594	NA	NA	NA	NA	NW_015536480.1	490610	525203	1	1	0	1	1	1	0	1
Actinopterygii	Sinocyclocheilus_anshuiensis	0	fossil	6737	NA	NA	NA	NA	NW_015549613.1	136091	142827	1	0	1	0	0	1	0	1
Actinopterygii	Sinocyclocheilus_anshuiensis	0	fossil	30596	NA	NA	NA	NA	NW_015538157.1	35104	65699	0	1	1	1	1	0	0	1
Actinopterygii	Sinocyclocheilus_anshuiensis	0	fossil	22868	NA	NA	NA	NA	NW_015538048.1	17187	40054	0	0	1	1	0	0	0	0
Actinopterygii	Sinocyclocheilus_anshuiensis	0	fossil	22838	NA	NA	NA	NA	NW_015549595.1	1402	24239	0	1	1	1	0	0	0	1
Actinopterygii	Sinocyclocheilus_anshuiensis	0	fossil	2897	NA	NA	NA	NA	NW_015537987.1	147922	150818	0	0	0	0	0	0	0	1
Actinopterygii	Sinocyclocheilus_grahami	1	fossil	11516	AAGGCA	AGTAGT	ACTACT	AAGGCA	NW_015506902.1	63379	74894	1	0	0	1	1	0	0	0
Actinopterygii	Sinocyclocheilus_grahami	1	fossil	11000	GACTTA	AGTAGT	ACTACT	AGTGTA	NW_015506985.1	112757	123756	0	0	0	0	1	0	0	0
Actinopterygii	Sinocyclocheilus_grahami	1	fossil	18375	TCTGAT	AGTAGT	ACTACT	TCTTAT	NW_015505724.1	1374426	1392800	0	0	0	1	1	1	0	1
Actinopterygii	Sinocyclocheilus_grahami	1	fossil	12168	AGCATG	AGTAGT	ACTACT	TGTGAT	NW_015505439.1	157191	169358	1	1	1	1	1	0	0	0
Actinopterygii	Sinocyclocheilus_grahami	1	fossil	20526	CACACT	TGTAGT	ACTACT	CAAAAT	NW_015505286.1	205084	225609	0	0	0	0	0	0	0	0
Actinopterygii	Sinocyclocheilus_grahami	1	fossil	15222	GATGAT	AGTAGT	ACTACT	GATGAT	NW_015506680.1	155333	170554	1	1	1	1	1	1	1	0
Actinopterygii	Sinocyclocheilus_grahami	1	fossil	17412	GAGCAC	AGTAGT	ACTACT	GAGCAC	NW_015505724.1	1694823	1712234	1	1	1	1	1	1	0	1
Actinopterygii	Sinocyclocheilus_grahami	1	fossil	35316	ACATTG	AGAGAG	CTCTCT	ACATTG	NW_015507240.1	90238	125553	1	1	1	1	1	1	0	1
Actinopterygii	Sinocyclocheilus_grahami	0	fossil	35666	NA	NA	NA	NA	NW_015507904.1	864	36529	1	1	1	1	0	1	1	1
Actinopterygii	Sinocyclocheilus_grahami	0	fossil	14015	NA	NA	NA	NA	NW_015506040.1	16374	30388	1	1	1	1	1	1	1	1
Actinopterygii	Sinocyclocheilus_grahami	0	fossil	49753	NA	NA	NA	NA	NW_015506713.1	149224	198976	1	1	1	1	1	1	1	1
Actinopterygii	Sinocyclocheilus_grahami	0	fossil	28699	NA	NA	NA	NA	NW_015506476.1	234229	262927	1	1	1	1	1	1	1	1
Actinopterygii	Sinocyclocheilus_grahami	0	fossil	30089	NA	NA	NA	NA	NW_015506261.1	130565	160653	1	1	1	1	1	1	1	1
Actinopterygii	Sinocyclocheilus_grahami	0	fossil	1472	NA	NA	NA	NA	NW_015506078.1	290013	291484	0	0	0	0	0	1	1	0
Actinopterygii	Sinocyclocheilus_grahami	0	fossil	27340	NA	NA	NA	NA	NW_015506480.1	258885	286224	0	1	1	1	0	0	1	1
Actinopterygii	Sinocyclocheilus_grahami	0	fossil	31735	NA	NA	NA	NA	NW_015507344.1	51021	82755	0	1	1	1	1	1	1	1
Actinopterygii	Sinocyclocheilus_grahami	0	fossil	20984	NA	NA	NA	NA	NW_015505525.1	53790	74773	0	1	1	0	1	0	1	1
Actinopterygii	Sinocyclocheilus_grahami	0	fossil	29531	NA	NA	NA	NA	NW_015505548.1	707674	737204	1	1	1	0	0	1	0	0
Actinopterygii	Sinocyclocheilus_grahami	0	fossil	8345	NA	NA	NA	NA	NW_015506255.1	205398	213742	1	1	1	1	0	0	0	1
Actinopterygii	Sinocyclocheilus_grahami	0	fossil	24741	NA	NA	NA	NA	NW_015505624.1	62956	87696	1	1	0	0	0	0	0	0
Actinopterygii	Sinocyclocheilus_grahami	0	fossil	23108	NA	NA	NA	NA	NW_015507154.1	45334	68441	1	1	0	1	1	0	0	0
Actinopterygii	Sinocyclocheilus_grahami	0	fossil	23210	NA	NA	NA	NA	NW_015506078.1	382120	405329	1	0	0	0	0	0	0	0
Actinopterygii	Sinocyclocheilus_grahami	0	fossil	7725	NA	NA	NA	NA	NW_015505190.1	1767836	1775560	1	1	0	0	0	0	0	0
Actinopterygii	Sinocyclocheilus_grahami	0	fossil	28888	NA	NA	NA	NA	NW_015507894.1	15482	44369	1	0	0	0	0	1	0	1
Actinopterygii	Sinocyclocheilus_grahami	0	fossil	26096	NA	NA	NA	NA	NW_015506184.1	77371	103466	1	1	1	1	0	0	0	1
Actinopterygii	Sinocyclocheilus_grahami	0	fossil	8661	NA	NA	NA	NA	NW_015508439.1	1327	9987	0	1	1	1	1	1	0	1
Actinopterygii	Sinocyclocheilus_grahami	0	fossil	17850	NA	NA	NA	NA	NW_015507154.1	94127	111976	0	1	1	1	1	0	0	1
Actinopterygii	Sinocyclocheilus_grahami	0	fossil	46282	NA	NA	NA	NA	NW_015505535.1	163465	209746	0	1	0	1	0	0	0	0
Actinopterygii	Sinocyclocheilus_grahami	0	fossil	6681	NA	NA	NA	NA	NW_015505724.1	1273412	1280092	0	0	0	0	0	0	0	1
[truncated: 1,512 more rows]
