# Supplementary material for: Phylogenomics of the Maverick Virus-Like Mobile Genetic Elements of Vertebrates
Source: Mol Biol Evol. 2021 Jan 22;38(5):1731–43. doi: 10.1093/molbev/msaa291 (PMC8097293; doi:10.1093/molbev/msaa291)
Supplement: msaa291_Supplementary_Data [file msaa291_supplementary_data.zip › Supplementary_excel2.xlsx]

## Sheet: Sheet1
Ortholog group	Taxon	Species	Accession	Coordinates	Age (MYA)	Ref.
1	Testudinoidea	Malaclemys terrapin	MDXI01016783.1	305216-319050	95.00 [100.70-90.00]	(Lourenço et al., 2012)
		Gopherus agassizii	PPEB01006299.1	60001-79147
2	Crocodilia	Crocodylus porosus	NW_017728948.1	62369445-62381976	87.14 [81.08-90.00]	(Oaks, 2011)
		Alligator sinensis	NW_005841846.1	3958922-3980373
		Alligator mississippiensis	NW_017707947.1	52732922-52751553
3	Alligator	Alligator sinensis	NW_005843030.1	35564-63404	47.25 [36.83-58.28]	(Oaks, 2011)
		Alligator mississippiensis	NW_017714106.1	360884-386816
4	Seriola	Seriola rivoliana	PVUN01001334.1	4384712-4424828	16.45 [4.14 - 29.91]	(Swart, 2014)
		Seriola dumerili	NW_019176517.1	313174-338499
5	Anguilla	Anguilla rostrata	LTYT01000834.1	146773-163364	13.76 [11.14–16.50]	(Jacobsen et al., 2014)
		Anguilla japonica	BDQN01000571.1	105169-122697
6	Deirochelyinae	Malaclemys terrapin	MDXI01004794.1	120974-148141	24.46 [15.79-42.89]	(Spinks et al., 2016)
		Chrysemys picta	NW_007281474.1	949311-976491
7	Testudinoidea	Malaclemys terrapin	MDXI01010896.1	140130-169864	95.00 [100.70-90.00]	(Lourenço et al., 2012)
		Gopherus agassizii	PPEB01000499.1	126542-145943
		Chrysemys picta	NW_007359858.1	785836-803060
		Terrapene carolina	NW_020665093.1	583403-610183
8	Emydidae	Malaclemys terrapin	MDXI01011056.1	794228-808223	41.79 [32-71.61]	(Spinks et al., 2016)
		Chrysemys picta	NW_007281349.1	2647231-2661810
		Terrapene carolina	NW_020664464.1	6971761-6987018
9	Deirochelyinae	Malaclemys terrapin	MDXI01013359.1	55724-73924	24.46 [15.79-42.89]	(Spinks et al., 2016)
		Chrysemys picta	NW_007281375.1	1870819-1888496
10	Deirochelyinae	Malaclemys terrapin	MDXI01014141.1	483634-501105	24.46 [15.79-42.89]	(Spinks et al., 2016)
		Chrysemys picta	NW_007281347.1	4952123-4973711
11	Deirochelyinae	Malaclemys terrapin	MDXI01001526.1	2788-21731	24.46 [15.79-42.89]	(Spinks et al., 2016)
		Chrysemys picta	NC_024218.1	5282189-5302039
12	Oncorhynchus	Oncorhynchus tshawytscha	NC_037103.1	68649685-68667255	3.20 [0.79–5.90]	(Wilson and Turner, 2009)
		Oncorhynchus kisutch	NC_034178.1	55939144-55956744
13	Oncorhynchus	Oncorhynchus tshawytscha	NC_037098.1	45744952-45766383	14.49 [10.88-18.50]	(Campbell et al., 2013)
		Oncorhynchus mykiss	NC_035093.1	60425369-60443966
14	Oncorhynchus	Oncorhynchus tshawytscha	NC_037101.1	29014350-29032089	3.20 [0.79–5.90]	(Wilson and Turner, 2009)
		Oncorhynchus kisutch	NC_034185.1	33318455-33338746
15	Oncorhynchus	Oncorhynchus tshawytscha	NC_037105.1	46037047-46055085	3.20 [0.79–5.90]	(Wilson and Turner, 2009)
		Oncorhynchus kisutch	NC_034179.1	43269229-43291509
16	Haplochromini	Astatotilapia calliptera	NC_039310.1	11809582-11823774	4.07 [2.93-5.26]	(Schedel et al., 2019)
		Maylandia zebra	NW_020192549.1	32762-50945
17	Crocodilia	Crocodylus porosus	NW_017728948.1	27917154-27937040	87.14 [81.08-90.00]	(Oaks, 2011)
		Alligator sinensis	NW_005842406.1	24059-46734
		Alligator mississippiensis	NW_017707947.1	18702601-18722300
		Gavialis gangeticus	NW_017729033.1	37235731-37257059
18	Alligator	Alligator sinensis	NW_005841893.1	738371-758977	47.25 [36.83-58.28]	(Oaks, 2011)
		Alligator mississippiensis	NW_017709954.1	13223882-13241896
19	Alligator	Alligator sinensis	NW_005842016.1	900039-924774	47.25 [36.83-58.28]	(Oaks, 2011)
		Alligator mississippiensis	NW_017708049.1	1375244-1392166
20	Alligator	Alligator sinensis	NW_005842025.1	1085011-1108883	47.25 [36.83-58.28]	(Oaks, 2011)
		Alligator mississippiensis	NW_017708115.1	178468-202486
21	Crocodilia	Alligator mississippiensis	NW_017708463.1	8436972-8455857	87.14 [81.08-90.00]	(Oaks, 2011)
		Gavialis gangeticus	NW_017728994.1	76179758-76200469
22	Alligator	Alligator sinensis	NW_005842209.1	307358-323983	47.25 [36.83-58.28]	(Oaks, 2011)
		Alligator mississippiensis	NW_017707593.1	15416649-15432930
23	Alligator	Alligator sinensis	NW_005842307.1	978180-1001388	47.25 [36.83-58.28]	(Oaks, 2011)
		Alligator mississippiensis	NW_017708092.1	5602668-5622408
24	Alligator	Alligator sinensis	NW_005843030.1	35564-63404	47.25 [36.83-58.28]	(Oaks, 2011)
		Alligator mississippiensis	NW_017714106.1	360884-386816
25	Alligator	Alligator sinensis	NW_005843161.1	207707-224846	47.25 [36.83-58.28]	(Oaks, 2011)
		Alligator mississippiensis	NW_017708427.1	42379-57532
26	Deirochelyinae	Malaclemys terrapin	MDXI01014925.1	320477-335189	24.46 [15.79-42.89]	(Spinks et al., 2016)
		Chrysemys picta	NW_007281346.1	8513900-8533581
27	Deirochelyinae	Malaclemys terrapin	MDXI01004327.1	92711-111994	24.46 [15.79-42.89]	(Spinks et al., 2016)
		Chrysemys picta	NW_007281409.1	4160747-4184112
28	Deirochelyinae	Malaclemys terrapin	MDXI01015583.1	255805-269796	24.46 [15.79-42.89]	(Spinks et al., 2016)
		Chrysemys picta	NW_007281480.1	773027-788951
29	Deirochelyinae	Malaclemys terrapin	MDXI01014445.1	133746-152003	24.46 [15.79-42.89]	(Spinks et al., 2016)
		Chrysemys picta	NW_007281600.1	788014-807734
30	Deirochelyinae	Malaclemys terrapin	MDXI01016749.1	218389-238039	24.46 [15.79-42.89]	(Spinks et al., 2016)
		Chrysemys picta	NW_007281633.1	773906-795869
31	Deirochelyinae	Malaclemys terrapin	MDXI01004738.1	127029-143448	24.46 [15.79-42.89]	(Spinks et al., 2016)
		Chrysemys picta	NW_007281756.1	23813-42029
32	Palaeognathae	Struthio camelus	NW_009271073.1	265319-301022	79.60 [76.50–82.60]	(Yonezawa et al., 2017)
		Casuarius casuarius	PTFA01000617.1	68908-87855
33	Sinocyclocheilus	Sinocyclocheilus anshuiensis	NW_015555729.1	155578-185640	17.50 [12.80-23.20]	(Yang et al., 2016)
		Sinocyclocheilus grahami	NW_015506680.1	153332-172555
34	Alligator	Alligator sinensis	NW_005842627.1	552247-566738	47.25 [36.83-58.28]	(Oaks, 2011)
		Alligator mississippiensis	NW_017707918.1	2075231-2089093
35	Alligator	Alligator sinensis	NW_005842250.1	284425-299920	47.25 [36.83-58.28]	(Oaks, 2011)
		Alligator mississippiensis	NW_017709942.1	929892-949304
36	Alligator	Alligator sinensis	NW_005842068.1	1345425-1366637	47.25 [36.83-58.28]	(Oaks, 2011)
		Alligator mississippiensis	NW_017711347.1	1386001-1406489
37	Crocodylidae	Crocodylus porosus	NW_017728943.1	76967836-76987411	54.53 [39.84-63.73]	(Oaks, 2011)
		Gavialis gangeticus	NW_017729034.1	24630763-24655674
38	Crocodylidae	Crocodylus porosus	NW_017728886.1	114680765-114695302	54.53 [39.84-63.73]	(Oaks, 2011)
		Gavialis gangeticus	NW_017728992.1	4603562-4618331
39	Amphiprion	Amphiprion percula	PYAM01000015.1	8189635-8207585	2.60-2.90 [1.70-7.20]	(Timm, 2008)
		Amphiprion ocellaris	NW_019369886.1	268884-282734
40	Amphiprion	Amphiprion percula	PYAM01000021.1	12046206-12068668	2.60-2.90 [1.70-7.20]	(Timm, 2008)
		Amphiprion ocellaris	NW_019371777.1	744494-765971
41	Emydidae	Malaclemys terrapin	MDXI01003341.1	158094-176919	41.79 [32-71.61]	(Spinks et al., 2016)
		Terrapene carolina	NW_020665188.1	4505256-4522261
42	Emydidae	Malaclemys terrapin	MDXI01020177.1	19351-46049	41.79 [32-71.61]	(Spinks et al., 2016)
		Terrapene carolina	NW_020665189.1	7999119-8026460
43	Anguilla	Anguilla rostrata	LTYT01000305.1	79232-111301	13.76 [11.14–16.50]	(Jacobsen et al., 2014)
		Anguilla japonica	BDQN01000446.1	72338-102571
44	Oncorhynchus	Oncorhynchus tshawytscha	NW_020128816.1	571302-600456	14.49 [10.88-18.50]	(Campbell et al., 2013)
		Oncorhynchus mykiss	NC_035082.1	26089918-26117969
45	Haplochromini	Astatotilapia calliptera	NC_039323.1	40983106-41007427	4.07 [2.93-5.26]	(Schedel et al., 2019)
		Maylandia zebra	NW_020192323.1	40112-64361
46	Spheniscidae	Spheniscus mendiculus	NDGW01001097.1	427136-457837	12.66 [9.91-15.75]	(Gavryushkina et al., 2017)
		Pygoscelis antarcticus	NDHC01001097.1	427081-457899
		Pygoscelis papua	NDHE01001097.1	427275-457893
47	Alligator	Alligator sinensis	NW_005841967.1	353268-385547	47.25 [36.83-58.28]	(Oaks, 2011)
		Alligator mississippiensis	NW_017711041.1	6669731-6702427
48	Alligator	Alligator sinensis	NW_005842514.1	243719-271838	47.25 [36.83-58.28]	(Oaks, 2011)
		Alligator mississippiensis	NW_017708049.1	8478187-8506114
49	Crocodilia	Alligator sinensis	NW_005842799.1	337481-388750	87.14 [81.08-90.00]	(Oaks, 2011)
		Gavialis gangeticus	NW_017729025.1	38951344-39003994
50	Deirochelyinae	Malaclemys terrapin	MDXI01014839.1	187085-217401	24.46 [15.79-42.89]	(Spinks et al., 2016)
		Chrysemys picta	NW_007281806.1	212633-243426
51	Alligator	Alligator sinensis	NW_005842141.1	607523-659421	47.25 [36.83-58.28]	(Oaks, 2011)
		Alligator mississippiensis	NW_017708765.1	3514674-3566456
52	Crocodilia	Crocodylus porosus	NW_017728916.1	13094413-13149031	87.14 [81.08-90.00]	(Oaks, 2011)
		Alligator mississippiensis	NW_017709942.1	4261491-4316768
53	Alligator	Alligator sinensis	NW_005841985.1	1127987-1178992	47.25 [36.83-58.28]	(Oaks, 2011)
		Alligator mississippiensis	NW_017712138.1	30609387-30659197
54	Oncorhynchus	Oncorhynchus tshawytscha	NC_037106.1	53932616-53985001	3.20 [0.79–5.90]	(Wilson and Turner, 2009)
		Oncorhynchus kisutch	NW_018091745.1	109658-158332
