# Supplementary material for: Phylogenomics of the Maverick Virus-Like Mobile Genetic Elements of Vertebrates
Source: Mol Biol Evol. 2021 Jan 22;38(5):1731–43. doi: 10.1093/molbev/msaa291 (PMC8097293; doi:10.1093/molbev/msaa291)
Supplement: msaa291_Supplementary_Data [file msaa291_supplementary_data.zip › Supplementary_excel3.xlsx]

## Sheet: Sheet1
Taxa	Seq. type	Marker	States	N	Alignment length	Average sequence length	Smallest sequence	Largest sequence	# Residues	Gap content	Average identity	Shannon entropy (1)	p-distance	JC-distance	Poisson-distance	Gamma-distance
Osteichthyes	Protein	ATP	Intact/fossil	600	212	183.6	72	210	110174	0.133852	0.52	1.23058	0.4483	0.6224	0.6085	0.7207
Osteichthyes	Protein	INT	Intact/fossil	664	263	230.8	113	260	153253	0.122423	0.49	1.34651	0.4866	0.7073	0.6881	0.8373
Osteichthyes	Protein	pPOLB	Intact/fossil	613	893	725.9	366	854	444986	0.187105	0.44	1.4244	0.5099	0.7469	0.7266	0.8856
Osteichthyes	Protein	PRO	Intact/fossil	590	136	120.2	68	129	70913	0.116239	0.46	1.37681	0.5062	0.7421	0.7218	0.8806
Osteichthyes	Protein	PW	Intact/fossil	649	98	90.1	60	98	58462	0.0808151	0.5	1.25147	0.4848	0.6981	0.6802	0.8218
Osteichthyes	Protein	PX	Intact/fossil	627	131	120	73	130	75221	0.0842008	0.5	1.27078	0.4784	0.6853	0.668	0.8051
Osteichthyes	Protein	PY	Intact/fossil	699	402	350.2	152	390	244771	0.128923	0.49	1.32422	0.4823	0.6986	0.6799	0.8255
Osteichthyes	Protein	PZ	Intact/fossil	584	167	152.1	64	165	88836	0.0891231	0.42	1.47901	0.5676	0.8909	0.8602	1.0905
Osteichthyes	Protein	pPOLB	Only intact	133	1028	993.8	784	1018	132169	0.0333153	0.57	0.897443	0.4283	0.6131	0.5979	0.7194
-	-	-	-	-	-	-	-	-	-	-	-	-	-	-	-	-
Cyprinidae	Codons	ATP	Intact/fossil	73	816	734.5	465	816	53616	0.0999194	0.63	0.825515	0.35	0.4485	0.4415	0.5006
Cyprinidae	Codons	INT	Intact/fossil	83	1077	990.9	552	1077	82245	0.0799409	0.62	0.876442	0.3664	0.4789	0.4705	0.5397
Cyprinidae	Codons	pPOLB	Intact/fossil	82	3552	3155.7	1449	3546	258765	0.111579	0.58	0.959196	0.3958	0.5238	0.5144	0.5929
Cyprinidae	Codons	PRO	Intact/fossil	84	543	514.3	330	543	43203	0.052815	0.62	0.789383	0.3638	0.4701	0.4625	0.5266
Cyprinidae	Codons	PW	Intact/fossil	84	462	447.5	357	462	37593	0.031308	0.62	0.770498	0.3783	0.4981	0.4892	0.5628
Cyprinidae	Codons	PX	Intact/fossil	93	858	797.1	564	858	74130	0.0709828	0.59	0.876514	0.3933	0.525	0.515	0.5969
Cyprinidae	Codons	PY	Intact/fossil	104	1305	1219.8	813	1305	126858	0.0652962	0.61	0.881092	0.38	0.5021	0.4929	0.5687
Cyprinidae	Codons	PZ	Intact/fossil	81	786	744	606	780	60261	0.0534822	0.59	0.847534	0.4021	0.5386	0.5283	0.6134
(1) Natural logarithm, maximum entropy (protein) = 3.044522, maximum entropy (DNA) = 1.609438

## Sheet: Sheet2
	Position	1st seq in input set	Entropy
	1	I	1.019
	2	P	1.367
	3	L	1.573
	4	F	0.486
	5	N	0.693
	6	A	1.553
	7	A	1.746
	8	E	1.153
	9	F	1.303
	10	R	0.672
	11	Q	1.15
	12	D	1.894
	13	V	1.755
	14	D	1.502
	15	L	1.486
	16	-	0.522
	17	R	1.198
	18	N	1.758
	19	I	1.267
	20	L	1.118
	21	T	1.889
	22	D	1.496
	23	L	1.295
	24	I	1.397
	25	A	1.741
	26	R	1.638
	27	A	1.079
	28	V	1.035
	29	L	1.38
	30	N	0.957
	31	V	1.455
	32	E	1.588
	33	L	1.138
	34	R	1.76
	35	G	1.693
	36	P	1.397
	37	A	1.977
	38	V	1.299
	39	T	1.912
	40	M	1.643
	41	L	0.948
	42	N	1.622
	43	S	1.569
	44	G	1.573
	45	D	1.203
	46	G	1.844
	47	Y	1.237
	48	N	1.095
	49	-	0.62
	50	-	0.526
	51	T	1.584
	52	D	1.503
	53	T	1.907
	54	F	0.904
	55	L	1.902
	56	E	1.332
	57	Q	1.431
	58	V	1.622
	59	A	1.567
	60	Q	1.687
	61	A	1.638
	62	M	1.633
	63	Q	0.368
	64	S	0.368
	65	N	0.606
	66	D	1.911
	67	N	1.972
	68	S	1.435
	69	L	1.802
	70	T	1.613
	71	D	1.229
	72	D	1.641
	73	S	2.029
	74	L	1.01
	75	E	0.731
	76	L	1.327
	77	I	1.744
	78	V	1.419
	79	T	1.815
	80	I	1.08
	81	A	1.159
	82	R	1.752
	83	N	0.963
	84	R	0.821
	85	R	0.788
	86	K	0.785
	87	L	1.002
	88	G	2.013
	89	S	1.718
	90	I	1.515
	91	Q	1.075
	92	I	1.214
	93	L	1.021
	94	S	2.044
	95	E	1.212
	96	K	0.471
	97	G	1.28
	98	N	1.901
	99	A	1.801
	100	L	0.248
	101	Y	1.033
	102	N	1.751
	103	P	0.966
	104	K	2.052
	105	N	0.354
	106	N	2.061
	107	A	1.655
	108	G	0.803
	109	N	0.741
	110	D	0.938
	111	N	1.325
	112	L	0.404
	113	C	0.227
	114	F	0.304
	115	S	0.989
	116	L	1.412
	117	C	1.071
	118	L	0.719
	119	A	0.751
	120	H	1.146
	121	Y	1.76
	122	V	1.591
	123	N	1.351
	124	-	0.21
	125	S	0.951
	126	R	1.963
	127	W	2.013
	128	S	1.549
	129	H	1.378
	130	D	2.052
	131	E	0.953
	132	H	2.039
	133	L	1.383
	134	H	0.819
	135	S	1.991
	136	D	1.836
	137	L	1.317
	138	G	0.294
	139	F	1.221
	140	D	1.834
	141	Y	1.592
	142	T	1.132
	143	H	1.619
	144	K	1.75
	145	V	0.828
	146	S	1.519
	147	F	0.843
	148	S	1.182
	149	D	0.584
	150	V	0.888
	151	D	1.568
	152	R	1.463
	153	F	0.283
	154	Q	0.595
	155	K	1.594
	156	H	1.877
	157	L	0.764
	158	K	1.715
	159	M	1.697
	160	K	0.422
	161	I	0.206
	162	V	0.698
	163	I	0.914
	164	F	0.583
	165	H	0.839
	166	H	0.88
	167	V	1.666
	168	I	1.802
	169	F	0.995
	170	K	1.599
	171	T	0.847
	172	H	1.962
	173	D	1.86
	174	Q	1.631
	175	K	1.203
	176	T	0.803
	177	A	1.528
	178	W	1.474
	179	L	0.486
	180	Y	0.971
	181	L	0.272
	182	H	0.896
	183	D	1.303
	184	E	1.631
	185	H	0.184
	186	Y	0.612
	187	Y	0.584
	188	L	1.323
	189	I	0.267
	190	V	1.94
	191	N	0.472
	192	K	1.169
	193	T	1.409
	194	A	1.337
	195	F	0.242
	196	F	1.423
	197	G	0.135
	198	A	1.683
	199	S	1.763
	200	Y	0.349
	201	V	1.031
	202	C	0.108
	203	D	1.958
	204	G	1.329
	205	C	0.108
	206	Y	0.647
	207	K	1.667
	208	T	1.455
	209	Y	0.749
	210	Q	1.95
	211	N	1.685
	212	H	0.179
	213	L	1.982
	214	C	0.135
	215	S	1.639
	216	W	1.934
	217	L	1.923
	218	C	0.135
	219	N	1.078
	220	V	0.822
	221	C	0.135
	222	T	1.439
	223	I	1.122
	224	K	1.552
	225	C	0.135
	226	T	1.848
	227	G	0.933
	228	C	0.135
	229	K	1.455
	230	R	0.334
	231	I	1.442
	232	C	0.152
	233	K	0.841
	234	S	0.693
	235	Q	1.663
	236	Q	1.579
	237	C	0.044
	238	F	0.815
	239	E	1.382
	240	N	1.798
	241	H	0.044
	242	K	0.587
	243	K	1.256
	244	P	1.248
	245	P	1.026
	246	-	1.733
	247	C	0.088
	248	N	1.472
	249	K	2.024
	250	I	1.317
	251	K	0.52
	252	Y	1.085
	253	C	0
	254	E	1.9
	255	S	1.952
	256	C	0
	257	K	0.953
	258	C	0
	259	L	1.784
	260	H	1.018
	261	C	0
	262	R	1.037
	263	H	0
	264	S	1.388
	265	C	0
	266	Y	0.693
	267	I	0.248
	268	Q	0.368
	269	P	0.717
	270	K	1.525
	271	E	1.145
	272	S	1.522
	273	S	1.843
	274	D	1.439
	275	K	0.587
	276	Y	0.826
	277	I	0.583
	278	F	0.651
	279	Y	0.135
	280	D	0
	281	F	0.078
	282	E	0
	283	T	0.267
	284	Q	1.42
	285	C	1.662
	286	G	0.229
	287	R	1.305
	288	H	0
	289	E	1.356
	290	A	0.618
	291	N	0.864
	292	F	0.998
	293	V	0.336
	294	C	0.349
	295	V	1.063
	296	M	1.418
	297	D	1.297
	298	M	1.631
	299	D	1.662
	300	G	0.329
	301	T	0.494
	302	T	1.482
	303	N	1.182
	304	C	0
	305	V	1.179
	306	A	1.444
	307	S	1.683
	308	F	0.903
	309	I	0.876
	310	K	1.909
	311	N	1.706
	312	Y	0.568
	313	R	0.179
	314	Q	1.38
	315	E	1.071
	316	-	0.078
	317	K	1.446
	318	Y	0.618
	319	R	1.569
	320	G	0.761
	321	Y	1.018
	322	T	0.951
	323	F	0.385
	324	I	0.396
	325	A	0.044
	326	H	0
	327	N	0.598
	328	A	0.248
	329	S	1.146
	330	G	0.665
	331	F	0.228
	332	D	0
	333	S	1.229
	334	Y	0.71
	335	I	1.017
	336	V	1.199
	337	L	0.286
	338	E	1.006
	339	Y	1.184
	340	L	1.096
	341	V	1.182
	342	S	1.624
	343	Q	1.583
	344	K	1.027
	345	L	0.914
	346	I	1.135
	347	T	0.771
	348	M	0.351
	349	R	1.108
	350	G	0.044
	351	S	1.185
	352	R	0.727
	353	V	1.087
	354	L	0.946
	355	L	1.498
	356	M	0.883
	357	I	1.622
	358	D	0.511
	359	S	1.888
	360	T	1.441
	361	F	0.837
	362	N	1.671
	363	Q	0.769
	364	R	0.6
	365	W	1.123
	366	I	0.286
	367	D	0.088
	368	S	0.088
	369	F	1.471
	370	S	0.446
	371	F	0.122
	372	I	1.18
	373	P	0.59
	374	M	0.228
	375	A	1.47
	376	L	0.044
	377	S	0.766
	378	K	0.87
	379	T	1.121
	380	P	0.179
	381	A	1.491
	382	A	0.179
	383	M	0.678
	384	G	1.051
	385	F	0.758
	386	S	1.741
	387	-	0.108
	388	D	1.195
	389	L	1.978
	390	L	1.678
	391	K	0.044
	392	G	0.044
	393	F	0.88
	394	F	0.044
	395	P	0.044
	396	H	0.044
	397	E	1.951
	398	F	0.044
	399	N	0.618
	400	K	1.515
	401	R	1.611
	402	E	0.64
	403	N	0.723
	404	E	1.107
	405	N	1.461
	406	Y	0.044
	407	I	1.422
	408	G	0.044
	409	P	0.688
	410	Y	0.669
	411	P	0.088
	412	Y	0.088
	413	G	0.764
	414	Y	0.816
	415	D	1.147
	416	A	1.987
	417	M	0.248
	418	S	1.041
	419	D	1.431
	420	A	1.452
	421	S	1.37
	422	K	1.122
	423	K	1.846
	424	T	1.28
	425	F	0.453
	426	M	1.4
	427	E	1.771
	428	W	0.044
	429	Y	0.204
	430	V	2.158
	431	T	1.382
	432	V	1.048
	433	R	1.565
	434	F	0
	435	D	0.541
	436	F	0.364
	437	R	1.41
	438	K	0.694
	439	E	0.364
	440	L	0.883
	441	L	1.559
	442	S	2.093
	443	Y	0
	444	C	0.706
	445	V	1.205
	446	N	0.186
	447	D	0.044
	448	V	0.248
	449	T	1.58
	450	V	1.082
	451	L	0
	452	I	1.054
	453	K	1.105
	454	A	0.732
	455	C	0
	456	K	1.593
	457	I	1.162
	458	Y	0.584
	459	R	0.044
	460	E	1.163
	461	A	1.426
	462	F	0.574
	463	H	1.579
	464	E	1.572
	465	C	0.808
	466	T	0.584
	467	L	1.139
	468	D	0
	469	P	0
	470	F	0
	471	A	1.975
	472	Y	1.6
	473	A	1.535
	474	T	0
	475	L	0.576
	476	A	0.291
	477	S	0.89
	478	S	1.378
	479	C	0.841
	480	M	0.184
	481	G	1.071
	482	V	0.555
	483	F	0.461
	484	K	0.927
	485	T	0.59
	486	L	1.309
	487	F	0.775
	488	L	0.179
	489	P	1.167
	490	K	1.789
	491	D	1.2
	492	S	0.809
	493	V	0.827
	494	A	0.271
	495	L	0.598
	496	T	0.706
	497	Y	0
	498	L	1.577
	499	R	1.434
	500	Q	0.906
	501	N	1.199
	502	K	0.108
	503	T	1.224
	504	C	0.995
	505	S	0
	506	D	1.32
	507	V	1.6
	508	S	0.184
	509	I	0.271
	510	Q	0.685
	511	W	0
	512	L	0.044
	513	E	0.468
	514	Y	0.656
	515	V	1.049
	516	S	1.337
	517	D	1.53
	518	R	1.182
	519	E	1.309
	520	G	0.975
	521	L	1.393
	522	D	1.741
	523	I	0.678
	524	Q	1.443
	525	H	0
	526	A	0.088
	527	L	0.598
	528	N	0.632
	529	R	1.649
	530	-	0.16
	531	G	0.044
	532	E	0
	533	K	1.672
	534	S	1.184
	535	F	1.014
	536	G	0
	537	Q	1.539
	538	F	0.472
	539	F	0.767
	540	V	0.725
	541	D	0
	542	G	0
	543	Y	0.654
	544	E	0.699
	545	F	0.612
	546	N	1.286
	547	G	0
	548	C	0
	549	F	1.362
	550	F	0.988
	551	H	0.044
	552	G	0.689
	553	P	0.416
	554	-	0.044
	555	L	0.82
	556	T	1.421
	557	K	1.299
	558	K	1.593
	559	T	1.154
	560	Q	1.199
	561	G	0.926
	562	E	1.76
	563	L	0.687
	564	L	1.509
	565	S	1.286
	566	E	1.478
	567	F	1.148
	568	H	1.869
	569	N	1.401
	570	R	0.71
	571	V	1.591
	572	S	1.753
	573	A	1.34
	574	L	0
	575	K	1.096
	576	N	1.535
	577	K	1.918
	578	H	0.896
	579	Q	0.995
	580	L	0.882
	581	K	1.689
	582	V	1.027
	583	V	1.052
	584	V	1.1
	585	M	1.352
	586	W	0.044
	587	E	0.122
	588	C	0.612
	589	D	0.761
	590	W	0
	591	R	1.794
	592	Q	1.951
	593	A	1.155
	594	V	0.583
	595	D	1.3
	596	N	1.132
	597	D	0.291
	598	P	0.846
	599	D	1.541
	600	V	0.152
	601	K	1.423
	602	E	1.381
	603	F	0.122
	604	M	0.676
	605	L	2.012
	606	T	1.797
	607	Y	0.615
	608	E	1.702
	609	K	1.207
	610	P	0.088
	611	G	0.712
	612	R	0.653
	613	L	0
	614	N	1.318
	615	P	0.088
	616	R	0.044
	617	E	1.175
	618	S	1.113
	619	L	0
	620	F	0.576
	621	G	0.044
	622	G	0
	623	R	0
	624	T	0.179
	625	N	0.746
	626	A	0.377
	627	M	1.59
	628	K	0.578
	629	L	0
	630	Y	0.9
	631	H	0.855
	632	K	1.075
	633	V	1.153
	634	E	1.545
	635	D	0.913
	636	E	0
	637	K	1.178
	638	I	0.838
	639	R	1.544
	640	Y	0
	641	Y	1.193
	642	D	0
	643	F	0.499
	644	T	0.044
	645	S	0
	646	L	0
	647	Y	0
	648	P	0
	649	T	1.197
	650	V	0.752
	651	Q	0.955
	652	S	1
	653	K	1.221
	654	R	1.17
	655	D	1.574
	656	Y	0.078
	657	P	0
	658	I	0.858
	659	G	0.732
	660	H	0
	661	P	0
	662	Q	1.23
	663	I	0.665
	664	I	0.044
	665	H	1.476
	666	K	1.617
	667	D	0.732
	668	F	0.044
	669	D	1.255
	670	D	1.535
	671	I	1.029
	672	N	1.476
	673	K	0.756
	674	Y	0
	675	F	0.654
	676	G	0.044
	677	I	1.101
	678	V	0.717
	679	K	0.622
	680	C	0.711
	681	T	0.616
	682	V	0.088
	683	A	1.127
	684	P	0.135
	685	P	0
	686	R	0.228
	687	G	1.052
	688	L	0
	689	Y	1.089
	690	H	0.584
	691	P	0.044
	692	V	0.196
	693	L	0.078
	694	P	0
	695	Y	0.479
	696	H	0.934
	697	C	1.12
	698	N	1.804
	699	G	1.14
	700	-	0.598
	701	K	0.135
	702	L	0
	703	M	0.938
	704	F	0
	705	P	0.905
	706	L	0
	707	C	0
	708	A	0.766
	709	A	1.04
	710	C	0
	711	A	0.315
	712	N	0.614
	713	Q	0.166
	714	T	1.526
	715	T	1.342
	716	P	1.845
	717	C	0
	718	T	1.455
	719	H	0
	720	S	1.41
	721	D	0.213
	722	Q	1.491
	723	E	0.622
	724	R	0
	725	L	1.496
	726	L	0.204
	727	S	1.141
	728	G	0
	729	V	1.265
	730	W	0
	731	V	0.36
	732	T	0.552
	733	F	1.498
	734	E	0
	735	L	0.744
	736	Q	1.546
	737	K	0.477
	738	A	0
	739	I	0.889
	740	E	0.707
	741	K	0.832
	742	G	0
	743	Y	0
	744	K	1.409
	745	I	1.049
	746	V	1.571
	747	S	1.401
	748	I	0.595
	749	A	1.429
	750	E	0
	751	V	0.078
	752	W	0
	753	H	0
	754	F	0
	755	P	0.876
	756	E	1.759
	757	K	1.59
	758	T	0.515
	759	D	0.896
	760	Q	1.393
	761	L	0.534
	762	F	0
	763	K	1.593
	764	A	1.362
	765	Y	0
	766	V	0.642
	767	K	0.74
	768	T	0.631
	769	F	0.16
	770	L	0
	771	K	0.885
	772	R	1.641
	773	K	0
	774	Q	0
	775	E	0.65
	776	A	0.16
	777	S	0.044
	778	G	0
	779	Y	0.267
	780	P	0
	781	G	1.569
	782	H	1.352
	783	I	1.061
	784	K	1.592
	785	T	0.684
	786	E	1.452
	787	D	1.345
	788	E	0.811
	789	K	0.904
	790	Q	1.38
	791	K	1.426
	792	Y	0.044
	793	I	0.645
	794	D	1.25
	795	D	0.969
	796	Y	0.135
	797	Y	1.536
	798	A	1.353
	799	H	1.27
	800	E	0.576
	801	G	0.152
	802	I	0.303
	803	-	0.044
	804	-	0.044
	805	R	1.264
	806	L	0
	807	D	0.511
	808	P	0.908
	809	T	1.756
	810	K	0.557
	811	I	0
	812	C	1.781
	813	F	1.484
	814	N	0.078
	815	K	1.187
	816	A	0.088
	817	V	1.267
	818	R	0
	819	H	1.516
	820	T	1.385
	821	N	1.324
	822	K	0
	823	L	0.334
	824	L	1.258
	825	L	0
	826	N	0
	827	S	0.382
	828	L	0.735
	829	W	0
	830	G	0
	831	K	0.685
	832	F	0
	833	A	0.997
	834	M	1.133
	835	R	0.451
	836	S	1.454
	837	N	0.792
	838	M	0.973
	839	T	1.457
	840	T	1.323
	841	A	1.092
	842	E	1.546
	843	L	0.745
	844	I	0.85
	845	T	1.351
	846	E	1.03
	847	P	0.291
	848	S	1.142
	849	R	1.395
	850	F	0.557
	851	T	1.212
	852	Q	1.546
	853	L	1.491
	854	M	1.374
	855	F	0.078
	856	S	1.017
	857	V	1.119
	858	R	1.342
	859	Q	1.146
	860	F	0.448
	861	S	1.437
	862	F	0.156
	863	I	1.027
	864	S	0.823
	865	P	0.887
	866	E	1.145
	867	V	0.843
	868	A	0.558
	869	I	1.154
	870	V	0.701
	871	Q	0.273
	872	K	1.349
	873	D	1.065
	874	V	1.276
	875	N	0.078
	876	V	0.663
	877	F	0.078
	878	I	0.617
	879	G	0.701
	880	A	0.338
	881	M	1.021
	882	T	0.122
	883	T	0.156
	884	A	0.631
	885	Y	0.967
	886	A	0.429
	887	R	0.122
	888	M	0.536
	889	E	1.095
	890	L	0.122
	891	Y	0.472
	892	D	1.376
	893	L	0.861
	894	L	0.733
	895	D	0.608
	896	K	1.255
	897	L	0.499
	898	Q	0.752
	899	E	1.233
	900	R	0.729
	901	I	1.395
	902	L	0.319
	903	Y	0.078
	904	V	1.802
	905	D	0.078
	906	T	0.122
	907	D	0.078
	908	S	0.078
	909	I	1.041
	910	L	1.052
	911	F	0.678
	912	T	0.89
	913	S	1.167
	914	R	0.77
	915	D	1.265
	916	G	0.261
	917	E	0.933
	918	W	1.068
	919	I	1.789
	920	P	0.657
	921	P	0.982
	922	L	0.238
	923	G	0.078
	924	P	1.373
	925	Y	1.02
	926	L	0.122
	927	G	0.078
	928	D	0.783
	929	L	0.078
	930	T	0.122
	931	D	0.891
	932	E	0.156
	933	L	0.822
	934	E	1.035
	935	D	0.277
	936	Y	1.426
	937	I	0.078
	938	T	1.138
	939	E	0.513
	940	F	0.213
	941	V	1.069
	942	S	0.758
	943	G	1.381
	944	G	0.2
	945	P	0.078
	946	K	0.078
	947	C	0.764
	948	Y	0.078
	949	A	0.913
	950	Y	0.696
	951	R	1.51
	952	T	0.238
	953	A	1.779
	954	-	0.547
	955	Q	1.624
	956	G	0.671
	957	N	0.599
	958	T	1.122
	959	Q	1.379
	960	V	1.335
	961	K	0.547
	962	C	1.244
	963	K	0.078
	964	G	0.078
	965	V	0.671
	966	T	0.078
	967	L	0.642
	968	N	0.684
	969	A	1.106
	970	K	1.447
	971	V	1.738
	972	V	0.759
	973	T	1.218
	974	H	1.289
	975	E	0.853
	976	S	0.766
	977	L	1.022
	978	I	1.431
	979	G	1.015
	980	L	0.122
	981	V	0.2
	982	Q	1.816
	983	S	1.389
	984	F	0.664
	985	V	0.925
	986	T	1.412
	987	A	1.327
	988	F	1.709
	989	T	1.262
	990	I	0.122
	991	T	1.536
	992	R	0.078
	993	D	0.599
	994	K	0.088
	995	K	0.986
	996	Q	1.807
	997	F	0.857
	998	H	1.428
	999	L	0.152
	1000	K	1.367
	1001	N	0.238
	1002	D	1.811
	1003	T	0.931
	1004	L	1.294
	1005	T	1.708
	1006	R	0.472
	1007	K	0.893
	1008	V	0.846
	1009	Q	1.134
	1010	V	0.166
	1011	V	0.122
	1012	Y	0.282
	1013	N	0.861
	1014	K	0.078
	1015	R	0.078
	1016	R	0.423
	1017	V	0.779
	1018	L	0.77
	1019	Q	0.918
	1020	D	0.439
	1021	Y	1.146
	1022	T	1.055
	1023	T	0.213
	1024	V	0.569
	1025	P	0.078
	1026	Y	0.657
	1027	G	0.122
	1028	Y	0.611
			0.897443
